# Supplementary material for: Genome-wide analysis emancipates genomic diversity and signature of selection in Altay white-headed cattle of Xinjiang, China
Source: Front Genet. 2023 Mar 30;14:1144249. doi: 10.3389/fgene.2023.1144249 (PMC10098193; doi:10.3389/fgene.2023.1144249)
Supplement: Supplementary file 2 [file Table1.XLSX]

## Sheet: Table S1
Table S1. Sampling information of Altay white-headed Cattles and other downloaded Cattles.
Sample ID	Accession number	Breed	Mapping rate	Duplication	Insert size	Mean depth	Mean depth >= 3X
A83	SRR10112116	Yanbian	0.9966	0.0559	465	10.1251	0.9559
BH1	SRR5507227	Bohai_black	0.9981	0.0554	454	9.5228	0.9506
BH2	SRR5507226	Bohai_black	0.998	0.061	447	9.6852	0.9206
BH4	SRR5507224	Bohai_black	0.9978	0.0578	451	10.8428	0.9651
BH48	SRR17009352	Bohai_black	0.9977	0.0599	343	10.6619	0.9529
BH49	SRR17009351	Bohai_black	0.8737	0.0544	439	9.48	0.9523
BH5	SRR5507223	Bohai_black	0.9982	0.0568	449	10.5308	0.9621
BH50	SRR17009350	Bohai_black	0.9983	0.0589	331	10.1628	0.9471
BH51	SRR17009349	Bohai_black	0.9964	0.0569	341	10.3883	0.9522
BH52	SRR17009348	Bohai_black	0.9969	0.0564	328	9.8309	0.9484
Brahman05	SRS1603289	Brahmin	0.9953	0.0757	414	13.1544	0.9662
Brahman06	SRS1603288	Brahmin	0.9961	0.0841	427	15.3031	0.9703
Brahman07	SRS1603286	Brahmin	0.9963	0.079	403	13.2469	0.9641
Brahman08	SRS1603285	Brahmin	0.9973	0.0826	409	14.1265	0.9579
E100032967_L01_664	SRR23378954	Altay	0.9996	0.0778	347	11.9332	0.6225
E100032967_L01_653	SRR23378947	Altay	0.9982	0.0672	349	12.9717	0.963
E100032967_L01_654	SRR23378939	Altay	0.9987	0.0679	343	14.3493	0.9648
E100032967_L01_639	SRR23378941	Altay	0.9981	0.0667	352	14.767	0.9656
E100031949_L01_669	SRR23378942	Altay	0.9983	0.0704	347	14.8553	0.9651
E100032967_L01_667	SRR23378952	Altay	0.9976	0.0425	344	15.4638	0.967
E100032967_L01_659	SRR23378938	Altay	0.9977	0.0761	339	15.6874	0.9661
E100031949_L01_678	SRR23378944	Altay	0.9986	0.0546	339	15.8532	0.9655
E100032967_L01_652	SRR23378949	Altay	0.9986	0.064	340	16.1229	0.9661
E100031949_L01_668	SRR23378940	Altay	0.9975	0.0675	351	16.1792	0.9662
E100032967_L01_650	SRR23378948	Altay	0.9983	0.0842	335	16.5161	0.9664
E100032967_L01_640	SRR23378945	Altay	0.9984	0.0769	347	16.9741	0.9672
E100032967_L01_666	SRR23378951	Altay	0.9981	0.0694	355	16.9862	0.9667
E100032967_L01_662	SRR23378955	Altay	0.9986	0.0766	335	17.3397	0.9671
E100032967_L01_661	SRR23378956	Altay	0.9985	0.0742	347	17.3753	0.968
E100032967_L01_660	SRR23378957	Altay	0.9981	0.074	346	17.7811	0.9674
E100032967_L01_663	SRR23378953	Altay	0.9985	0.0727	339	18.3991	0.9668
E100032967_L01_649	SRR23378946	Altay	0.9986	0.0733	337	18.4405	0.9684
E100032967_L01_665	SRR23378950	Altay	0.9982	0.0734	342	18.4753	0.967
E100032967_L01_651	SRR23378958	Altay	0.9985	0.0724	319	20.9146	0.9679
HSK1	SRR5507260	Kazakh	0.9982	0.0631	449	11.0292	0.9168
HSK25	SRR5507258	Kazakh	0.9982	0.0634	446	12.6849	0.9513
HSK26	SRR5507257	Kazakh	0.9973	0.057	444	10.137	0.9313
HSK29	SRR5507256	Kazakh	0.9984	0.0551	442	9.8068	0.9263
HSK32	SRR5507255	Kazakh	0.9978	0.0573	449	11.1354	0.9521
HSK34	SRR5507254	Kazakh	0.9977	0.0576	436	9.5838	0.9171
HSK36	SRR5507253	Kazakh	0.9981	0.0615	444	11.7788	0.9421
HSK42	SRR5507252	Kazakh	0.9983	0.0644	437	12.466	0.9498
HSK8	SRR5507259	Kazakh	0.9982	0.06	424	11.3307	0.9419
MG1	SRR10809663	Mongolia	0.9969	0.0676	262	10.8586	0.9591
MG12	SRR10809656	Mongolia	0.9975	0.0637	441	12.2474	0.9442
MG14	SRR10809660	Mongolia	0.9979	0.0648	447	11.5895	0.919
MG17	SRR10809657	Mongolia	0.9981	0.0605	443	11.6555	0.9453
MG2	SRR10809662	Mongolia	0.9971	0.068	242	10.7693	0.958
MG35	SRR5507264	Mongolia	0.998	0.063	438	11.7157	0.9316
MG37	SRR5507265	Mongolia	0.9978	0.0559	430	10.3734	0.9406
MG4	SRR10842384, SRR10809655	Mongolia	0.9985	0.0676	253	10.7262	0.956
MG45	SRR5507266	Mongolia	0.9973	0.0616	456	11.4869	0.9422
MG49	SRR5507266	Mongolia	0.9983	0.0597	435	11.3419	0.9487
MG5	SRR10809652	Mongolia	0.9978	0.069	270	10.6982	0.9463
MG6	SRR10809651	Mongolia	0.9979	0.0687	275	10.7675	0.947
SRR13081923	SRR13081923	Simmental	0.9988	0.1545	410	40.3158	0.9708
SRR1343160	SRR1343160	Hereford	0.9918	0.0675	291	10.4633	0.9615
SRR1343163	SRR1343163	Hereford	0.9427	0.1332	251	8.9402	0.6438
SRR1346380	SRR1346380	Hereford	0.9908	0.0849	259	11.9584	0.9701
SRR1346381	SRR1346381	Hereford	0.9897	0.0687	265	10.7281	0.9657
SRR1346382	SRR1346382	Hereford	0.9516	0.0723	264	10.7499	0.9657
SRR1346383	SRR1346383	Hereford	0.9897	0.0719	259	10.7596	0.9667
SRR1346384	SRR1346384	Hereford	0.9863	0.0716	280	11.4054	0.9667
SRR1346385	SRR1346385	Hereford	0.9904	0.0751	254	11.3844	0.9692
SRR1346386	SRR1346386	Holstein	0.9943	0.0745	270	12.2611	0.9722
SRR1346389	SRR1346389	Holstein	0.9917	0.0714	279	11.4262	0.9672
SRR1346392	SRR1346392	Holstein	0.9906	0.0559	282	8.3536	0.9376
SRR1348572	SRR1348572	Holstein	0.9955	0.0698	272	10.4982	0.9611
SRR1348583	SRR1348583	Holstein	0.9917	0.1023	278	18.0962	0.9817
SRR14879658	SRR14879658	Yanbian	0.9976	0.1115	412	24.4478	0.9799
SRR14879660	SRR14879660	Yanbian	0.9969	0.1054	416	27.6589	0.9811
SRR14879661	SRR14879661	Yanbian	0.9984	0.1083	420	25.8327	0.9802
SRR14879662	SRR14879662	Yanbian	0.9978	0.1406	412	35.3222	0.9821
SRR14879663	SRR14879663	Yanbian	0.9939	0.1169	422	26.5468	0.9809
SRR14879664	SRR14879664	Yanbian	0.9979	0.1006	431	22.4952	0.9789
SRR14879665	SRR14879665	Yanbian	0.9981	0.1091	419	24.5037	0.9793
SRR14879666	SRR14879666	Yanbian	0.9968	0.1029	423	24.239	0.9794
SRR1525617	SRR1525617	Simmental	0.9946	0.0771	277	11.9769	0.9695
SRR1525618	SRR1525618	Simmental	0.9907	0.0743	294	12.0313	0.9689
SRR1525619	SRR1525619	Simmental	0.9918	0.0724	277	11.0807	0.9612
SRR1525622	SRR1525622	Simmental	0.9906	0.0701	302	11.1448	0.967
SRR1525623	SRR1525623	Simmental	0.992	0.0733	281	11.551	0.9656
SRR16937306	SRR16937306	Holstein	0.987	0.2143	436	25.3918	0.97
SRR16937307	SRR16937307	Holstein	0.9975	0.2006	461	23.0399	0.9707
SRR16937308	SRR16937308	Holstein	0.992	0.2767	376	36.9223	0.9716
SRR16937309	SRR16937309	Holstein	0.9948	0.2023	457	24.2632	0.9705
SRR16937310	SRR16937310	Holstein	0.9794	0.2371	432	29.7142	0.9707
SRR16937311	SRR16937311	Holstein	0.9937	0.3118	440	49.3051	0.9718
SRR16937312	SRR16937312	Holstein	0.9869	0.2608	411	35.3992	0.9717
SRR16937313	SRR16937313	Holstein	0.9684	0.2238	423	27.5694	0.9717
SRR16937314	SRR16937314	Holstein	0.9653	0.2399	416	31.3169	0.9715
SRR16937315	SRR16937315	Holstein	0.9618	0.2272	437	28.1296	0.9713
SRR16937316	SRR16937316	Holstein	0.9903	0.1877	542	20.3396	0.97
SRR16937317	SRR16937317	Holstein	0.9322	0.2146	425	25.6606	0.9707
SRR16937318	SRR16937318	Holstein	0.9383	0.2317	425	28.7052	0.9719
SRR16937319	SRR16937319	Holstein	0.9909	0.2214	510	26.9754	0.9708
SRR16937320	SRR16937320	Holstein	0.9905	0.2711	403	38.4377	0.9724
SRR16937321	SRR16937321	Holstein	0.9934	0.1905	464	22.1424	0.9697
SRR16937322	SRR16937322	Holstein	0.9873	0.2072	471	23.3682	0.9699
SRR17029961	SRR17029961	Simmental	0.9949	0.0901	323	19.3159	0.9803
SRR21864760	SRR21864760	Charolais	0.9976	0.0979	432	18.4768	0.9713
SRR21864761	SRR21864761	Charolais	0.9983	0.1011	434	21.4145	0.9787
SRR21864762	SRR21864762	Charolais	0.9984	0.0878	444	18.7274	0.9793
SRR21864763	SRR21864763	Charolais	0.9985	0.0866	451	16.2475	0.9582
SRR21864764	SRR21864764	Charolais	0.9985	0.0987	405	20.1138	0.9769
SRR21864765	SRR21864765	Charolais	0.998	0.0914	417	17.3111	0.9734
SRR21864767	SRR21864767	Charolais	0.9987	0.0914	469	17.8077	0.9696
SRR21864768	SRR21864768	Charolais	0.9988	0.0966	440	20.4601	0.9735
SRR21864769	SRR21864769	Charolais	0.9982	0.0873	476	18.0595	0.9809
SRR21864770	SRR21864770	Charolais	0.9979	0.0809	470	15.4024	0.968
SRR21864772	SRR21864772	Charolais	0.9978	0.106	451	24.5882	0.9839
SRR21864783	SRR21864783	Charolais	0.9979	0.0896	477	18.5663	0.9775
SRR21864784	SRR21864784	Charolais	0.9983	0.111	438	24.8757	0.9832
SRR6234774	SRR6234774	Yanbian	0.9982	0.0712	460	11.014	0.9616
SRR7363649	SRR7363649	Hereford	0.9938	0.054	573	9.3025	0.949
SRR7363650	SRR7363650	Hereford	0.9841	0.044	577	6.1119	0.8633
SRR7363653	SRR7363653	Hereford	0.9931	0.0565	567	9.5852	0.9521
SRR7363655	SRR7363655	Hereford	0.9897	0.0588	612	10.7996	0.9659
SRR7363664	SRR7363664	Hereford	0.9829	0.0663	553	13.4014	0.9714
SRR7363680	SRR7363680	Simmental	0.9891	0.0526	549	7.6566	0.9181
SRR7363681	SRR7363681	Simmental	0.9705	0.0591	587	10.1044	0.9585
SRR7363683	SRR7363683	Simmental	0.9543	0.0529	570	8.1717	0.9272
SRR7363684	SRR7363684	Simmental	0.8526	0.0568	575	9.2355	0.9489
SRR7363685	SRR7363685	Simmental	0.9139	0.0591	566	9.685	0.9528
SRR7363686	SRR7363686	Simmental	0.9325	0.0688	559	12.2507	0.9689
SRR7363687	SRR7363687	Simmental	0.9789	0.0603	571	10.7043	0.962
SRR7363690	SRR7363690	Simmental	0.8787	0.0521	620	8.0248	0.9305
SRR7363691	SRR7363691	Simmental	0.9733	0.0559	571	9.6263	0.9532
WMG15	SRR10809659	Mongolia	0.9982	0.0612	357	11.1144	0.9569
WMG16	SRR10809658	Mongolia	0.9968	0.0607	346	11.4145	0.9599
WMG19	SRR10809655	Mongolia	0.9975	0.0585	358	9.8852	0.937
WMG7	SRR10809650	Mongolia	0.9954	0.0632	389	9.3023	0.8859
WMG9	SRR10809648	Mongolia	0.9971	0.0641	355	12.5205	0.9667
WN10	SRR6024573,SRR5507199	Wannan	0.991	0.06	428	10.1569	0.9539
WN11	SRR6024574,SRR5507198	Wannan	0.9934	0.0633	434	11.7816	0.9629
WN4	SRR5507197	Wannan	0.9788	0.1012	466	22.9631	0.9762
WN8	SRR5507196	Wannan	0.989	0.0991	456	23.1603	0.9766
WN9	SRR5507195	Wannan	0.9899	0.0563	416	9.6483	0.9492
YB1	SRR10112122	Yanbian	0.9978	0.0677	244	10.8042	0.9568
YB2	SRR10112121	Yanbian	0.9973	0.0677	248	10.5934	0.951
YB3	SRR10112120	Yanbian	0.9979	0.068	269	10.8045	0.9553
YB4	SRR10112119	Yanbian	0.9979	0.0677	273	10.8892	0.955
YB5	SRR10112118	Yanbian	0.9982	0.0677	240	10.9128	0.9594
YB6	SRR10112117	Yanbian	0.9971	0.0692	262	10.7612	0.9462

## Sheet: Table S2
Table S2. Functional annotation of the identified single-nucleotide polymorphisms (SNPs) in Alaty，Bohai，Brahmin， Charolais，Hereford， Holstein，Kazakh，Mongolia，Simmental，Wannan，Yanbian.
Fields		Alaty	Bohai	Brahmin	Charolais	Hereford	Holstein	Kazakh	Mongolia	Simmental	Wannan	Yanbian	Total
Sample counts		20	9	4	13	13	22	9	17	16	5	16	144
aSNP counts		20427430	25288824	19979491	12353090	12132678	10776799	16604997	24856210	12144872	26368234	16604897	48841721
bTs/Tv ratio		2.3339	2.3649	2.37365	2.32882	2.32207	2.32777	2.35692	2.34933	2.32949	2.39254	2.33391	2.33995
Hom/Het ratio		0.4066	0.3378	0.3937	0.4712	0.5632	0.5505	0.4447	0.4398	0.5852	0.4552	0.461	0.5136
cSNP categories
dEXON	Synonymous variant	325093	409190	297190	194033	176066	163044	336482	410681	189517	402962	274855	866281
	Initiator codon variant	30	32	26	21	23	16	23	30	18	34	25	69
	Start lost	315	373	255	220	166	156	280	398	173	310	267	740
	Stop gained	1413	1574	1055	1067	958	873	1211	1774	1022	1350	1478	4406
	Stop lost	247	284	200	178	148	142	192	274	170	262	200	497
	Stop retained variant	203	237	170	166	120	103	178	263	140	220	179	454
Splice site	Splice region variant	65626	82260	59656	39097	35458	32509	55351	80508	38093	80954	53974	163870
	Splice acceptor variant	881	1030	741	638	592	528	801	1229	565	952	851	2356
Intro	intronic and intergenic	45511117	42600043	44409420	26954299	18548458	23316399	37332460	41676822	19543104	59372015	36422281	110652825
	Intragenic variant	319	329	130	149	116	129	162	283	131	293	180	581
UTR	5 prime UTR variant	113445	137137	97320	70077	62026	58878	95444	139120	67067	130709	92728	275280
	5 prime UTR	19255	22996	16499	12012	10388	9975	16099	23972	11413	21956	16120	47621
	3 prime UTR variant	435274	137137	392973	257917	62026	217904	359065	139120	67067	532375	358067	1088850
Intergenic	eUpstream gene variant	2732199	541545	2525354	1661112	238419	1408748	2272305	535764	252725	3378385	2252204	6562736
	eDownstream gene variant	2844432	3408240	2674640	1707606	1521691	1453901	2369380	3351487	1613972	3592492	2358860	6885117
	Intergenic region	11592427	3582564	11443570	7083533	1573456	6219485	9348248	3496429	1678278	15033920	9488420	27556567
Functional classes
	Missense	200310	221599	152018	129559	116460	108498	174978	239641	125368	202240	173004	516996
	Nonsense	1413	1574	1055	1067	958	873	1211	1774	1022	1350	1478	4406
	Silent	325296	409427	297360	194199	176186	163147	336660	410944	189657	403182	275034	866735

## Sheet: Table S3
Table S3. Summary of the number of runs of homozygosity (ROH) (Mb) per class size in each breed.
Class (Mb)	Altay	Bohai	Brahman	Charolais	Hereford	Holstein	Kazakh	Mongolian	Simmental	Wannan	Yanbian
0.5_1	690	173	37	786	1802	3370	310	669	1492	51	382
1_2	142	14	1	207	500	1213	41	93	401	1	47
2_4	23	1	0	25	100	168	3	9	66	0	5

## Sheet: Table S4
Table S4. Summary of the length of runs of homozygosity (ROH) (Mb) per class size in each breed.
Class (MB)	Altay	Bohai	Brahman	Charolais	Hereford	Holstein	Kazakh	Mongolian	Simmental	Wannan	Yanbian
0-5	0	0	0	0	0	0	0	0	0	0	0
5-10	457939	110544	23369.6	531433	1.22312e+06	2.33067e+06	204713	430790	995862	31246.1	247259
10-20	182927	16730.5	1264.57	278097	666474	1.60858e+06	49665	119163	531184	1057.96	56935.9
20-40	55775.5	2165.37	0	62690.9	260531	419821	7014.72	21187.1	168434	0	12882.1
>40	9170.67	0	0	0	13694.1	14046.1	0	0	59839.6	0	0

## Sheet: Table S5
Table S5. Summary of genes from FST in Altay white-headed cattle.
CHROM	BIN_START	BIN_END	FST	GENE
28	240001	290000	0.63373	LOC513384
28	240001	290000	0.63373	OR5L2
19	52680001	52730000	0.572764	CBX4
28	80001	130000	0.545771	LOC787869
28	160001	210000	0.537507	LOC104968693
19	52700001	52750000	0.534717	CBX8
19	52700001	52750000	0.534717	CBX4
15	32800001	32850000	0.534522	MIRLET7A-2
15	32800001	32850000	0.534522	MIR100
28	20001	70000	0.532617	OR5D14
28	40001	90000	0.524238	OR5D14
28	140001	190000	0.523361	LOC531024
28	140001	190000	0.523361	LOC104968693
19	52160001	52210000	0.521351	LOC509283
28	60001	110000	0.520138	LOC787869
28	60001	110000	0.520138	OR5D14
28	120001	170000	0.50955	LOC531024
28	120001	170000	0.50955	LOC104968693
19	52660001	52710000	0.499765	CBX4
15	32820001	32870000	0.499669	LOC107131357
8	84580001	84630000	0.490621	WNK2
19	52720001	52770000	0.486192	CBX8
19	52720001	52770000	0.486192	CBX2
19	52720001	52770000	0.486192	ENPP7
12	84080001	84130000	0.483204	MYO16
19	44640001	44690000	0.478335	KIF18B
19	44640001	44690000	0.478335	LOC104975097
19	44640001	44690000	0.478335	C1QL1
19	44660001	44710000	0.476678	C1QL1
26	39200001	39250000	0.474303	NANOS1
26	39200001	39250000	0.474303	EIF3A
8	84560001	84610000	0.47365	WNK2
8	26000001	26050000	0.468968	ADAMTSL1
19	44620001	44670000	0.464914	GFAP
19	44620001	44670000	0.464914	KIF18B
19	44620001	44670000	0.464914	LOC104975097
19	44620001	44670000	0.464914	C1QL1
19	52640001	52690000	0.461794	LOC101907247
15	55920001	55970000	0.461566	EMSY
15	55900001	55950000	0.457083	EMSY
19	52140001	52190000	0.455155	LOC509283
15	54620001	54670000	0.454302	GDPD5
15	54540001	54590000	0.452623	ARRB1
20	14780001	14830000	0.451515	SHISAL2B
19	33840001	33890000	0.450102	ALDH3A1
19	33840001	33890000	0.450102	ULK2
8	84600001	84650000	0.449565	WNK2
19	33820001	33870000	0.445392	ULK2
11	86740001	86790000	0.444646	LOC101904759
11	86740001	86790000	0.444646	KCNF1
20	14800001	14850000	0.444589	RGS7BP
15	55880001	55930000	0.444103	EMSY
20	14820001	14870000	0.444004	RGS7BP
15	32840001	32890000	0.441745	LOC107131357
28	680001	730000	0.440846	RHOU
20	14400001	14450000	0.440727	LOC112442991
26	39220001	39270000	0.439583	LOC112444559
26	39220001	39270000	0.439583	LOC112444560
26	39220001	39270000	0.439583	NANOS1
26	39220001	39270000	0.439583	EIF3A
20	620001	670000	0.438295	SLIT3
15	54500001	54550000	0.437228	MIR326
15	54500001	54550000	0.437228	ARRB1
15	54480001	54530000	0.436174	ARRB1
3	340001	390000	0.43613	TIPRL
15	54760001	54810000	0.433728	LOC101905131
15	54760001	54810000	0.433728	MAP6
27	460001	510000	0.431083	ERICH1
19	46980001	47030000	0.430675	TLK2
11	86760001	86810000	0.430337	LOC101904939
11	86760001	86810000	0.430337	KCNF1
20	14720001	14770000	0.430126	SREK1IP1
20	14720001	14770000	0.430126	SHISAL2B
20	14720001	14770000	0.430126	CWC27
20	14740001	14790000	0.429828	SREK1IP1
20	14740001	14790000	0.429828	SHISAL2B
15	54600001	54650000	0.428485	LOC112441642
15	54600001	54650000	0.428485	KLHL35
15	54600001	54650000	0.428485	GDPD5
12	84100001	84150000	0.426438	MYO16
27	480001	530000	0.426102	ERICH1
15	55860001	55910000	0.424696	EMSY
15	54460001	54510000	0.42457	TPBGL
15	54460001	54510000	0.42457	ARRB1
3	36020001	36070000	0.422965	NTNG1
19	51260001	51310000	0.422714	ACTG1
19	51260001	51310000	0.422714	MIR3533
19	51260001	51310000	0.422714	BAHCC1
15	54100001	54150000	0.421708	LOC112441714
15	54100001	54150000	0.421708	RNF169
15	53860001	53910000	0.421244	POLD3
15	54640001	54690000	0.420093	GDPD5
3	360001	410000	0.42004	TIPRL
15	54440001	54490000	0.419008	TPBGL
15	54440001	54490000	0.419008	ARRB1
2	124400001	124450000	0.418661	TMEM200B
2	124400001	124450000	0.418661	SRSF4
2	124400001	124450000	0.418661	EPB41
12	84060001	84110000	0.416317	MYO16
15	54520001	54570000	0.415323	MIR326
15	54520001	54570000	0.415323	ARRB1
1	129780001	129830000	0.414782	TRNAG-CCC
19	44880001	44930000	0.413799	SPATA32
19	44880001	44930000	0.413799	FMNL1
19	44880001	44930000	0.413799	LOC112442678
19	44880001	44930000	0.413799	MAP3K14
19	52740001	52790000	0.413357	CBX8
19	52740001	52790000	0.413357	CBX2
19	52740001	52790000	0.413357	ENPP7
19	46960001	47010000	0.413229	TLK2
19	44900001	44950000	0.413008	MAP3K14
2	124420001	124470000	0.412637	TMEM200B
2	124420001	124470000	0.412637	EPB41
19	52620001	52670000	0.412104	LOC101907247
19	52620001	52670000	0.412104	TBC1D16
3	380001	430000	0.411747	TIPRL
19	51240001	51290000	0.411554	FSCN2
19	51240001	51290000	0.411554	ACTG1
19	51240001	51290000	0.411554	MIR3533
2	121960001	122010000	0.411079	ADGRB2
25	1380001	1430000	0.410638	HAGH
25	1380001	1430000	0.410638	FAHD1
25	1380001	1430000	0.410638	MEIOB
9	48560001	48610000	0.410534	GRIK2
19	33860001	33910000	0.410295	ALDH3A1
19	33860001	33910000	0.410295	SLC47A2
19	33860001	33910000	0.410295	ULK2
12	29260001	29310000	0.409722	RXFP2
2	122100001	122150000	0.408952	HCRTR1
2	122100001	122150000	0.408952	LOC101902428
2	122100001	122150000	0.408952	TINAGL1
20	14760001	14810000	0.408725	SREK1IP1
20	14760001	14810000	0.408725	SHISAL2B
2	124380001	124430000	0.408243	TMEM200B
2	124380001	124430000	0.408243	SRSF4
2	124380001	124430000	0.408243	EPB41
15	56240001	56290000	0.407869	ACER3
19	44860001	44910000	0.405036	SPATA32
19	44860001	44910000	0.405036	FMNL1
19	44860001	44910000	0.405036	LOC112442678
19	44860001	44910000	0.405036	MAP3K14
3	18860001	18910000	0.404094	THEM4
2	119600001	119650000	0.403841	DIS3L2
6	70160001	70210000	0.402003	KIT
8	84280001	84330000	0.400493	BICD2
8	84300001	84350000	0.399352	BICD2
19	51780001	51830000	0.399084	RPTOR
19	46100001	46150000	0.397212	KANSL1
19	52040001	52090000	0.397066	NPTX1
19	52040001	52090000	0.397066	ENDOV
26	30800001	30850000	0.396835	MXI1
9	48540001	48590000	0.396179	GRIK2
19	46120001	46170000	0.395442	KANSL1
15	56260001	56310000	0.394951	ACER3
26	30780001	30830000	0.3947	MXI1
8	91440001	91490000	0.394188	GRIN3A
21	2240001	2290000	0.393585	LOC101907203
26	660001	710000	0.393507	UBE2D1
20	14900001	14950000	0.393494	RGS7BP
8	860001	910000	0.393379	PALLD
2	124440001	124490000	0.392719	EPB41
2	88500001	88550000	0.392448	TYW5
2	88500001	88550000	0.392448	MAIP1
19	46140001	46190000	0.392265	KANSL1
6	70140001	70190000	0.392248	KIT
8	84800001	84850000	0.391618	FAM120A
19	46080001	46130000	0.391304	KANSL1
21	2220001	2270000	0.391138	LOC112443338
21	2220001	2270000	0.391138	LOC101907203
8	84260001	84310000	0.391057	BICD2
8	63280001	63330000	0.390751	TBC1D2
8	63280001	63330000	0.390751	CORO2A
2	119780001	119830000	0.389941	DIS3L2
20	14920001	14970000	0.389609	RGS7BP
20	14840001	14890000	0.389436	RGS7BP
20	640001	690000	0.388896	SLIT3
20	14500001	14550000	0.388895	CWC27
8	84540001	84590000	0.388648	WNK2
13	37620001	37670000	0.388335	PCSK2
12	84120001	84170000	0.388001	MYO16
8	38860001	38910000	0.387673	ERMP1
15	54560001	54610000	0.387531	RPS3
15	54560001	54610000	0.387531	LOC112441711
15	54560001	54610000	0.387531	LOC112441710
15	54560001	54610000	0.387531	LOC112441642
15	54560001	54610000	0.387531	KLHL35
8	400001	450000	0.387528	LOC112447868
20	13420001	13470000	0.3873	MIR2285Z
20	13420001	13470000	0.3873	MIR2285Q
20	13420001	13470000	0.3873	SREK1
11	86720001	86770000	0.386579	LOC112448829
11	86720001	86770000	0.386579	LOC101904759
16	32160001	32210000	0.38645	EFCAB2
20	14460001	14510000	0.386127	LOC112442991
20	14460001	14510000	0.386127	CWC27
15	54080001	54130000	0.385771	LOC112441714
15	54080001	54130000	0.385771	RNF169
27	500001	550000	0.385648	ERICH1
3	36040001	36090000	0.384936	NTNG1
15	32780001	32830000	0.384654	MIRLET7A-2
15	32780001	32830000	0.384654	MIR100
8	84780001	84830000	0.384139	FAM120A
20	14480001	14530000	0.383883	CWC27
8	38880001	38930000	0.383739	ERMP1
1	129680001	129730000	0.383599	COPB2
4	5520001	5570000	0.383172	LOC112446351
4	5520001	5570000	0.383172	IKZF1
21	1140001	1190000	0.382872	MKRN3
20	13640001	13690000	0.382688	ERBIN
20	55460001	55510000	0.382121	LOC101905359
4	5500001	5550000	0.382023	IKZF1
18	2320001	2370000	0.381876	WDR59
18	2320001	2370000	0.381876	ZNRF1
18	2320001	2370000	0.381876	LOC112442249
4	54360001	54410000	0.381628	FOXP2
15	54740001	54790000	0.381566	SERPINH1
15	54740001	54790000	0.381566	LOC101905131
15	54740001	54790000	0.381566	MAP6
22	7080001	7130000	0.381158	CNOT10
15	32880001	32930000	0.381068	LOC107131357
26	360001	410000	0.380393	OR5D18
20	52620001	52670000	0.380364	TRNAC-GCA
21	1120001	1170000	0.380346	MKRN3
20	600001	650000	0.38021	SLIT3
20	14940001	14990000	0.380083	RGS7BP
29	39720001	39770000	0.379577	PAG8
29	39720001	39770000	0.379577	PGA5
26	30820001	30870000	0.379395	MXI1
13	37640001	37690000	0.379268	PCSK2
2	121980001	122030000	0.378902	ADGRB2
2	121980001	122030000	0.378902	COL16A1
4	45640001	45690000	0.378327	LHFPL3
19	52060001	52110000	0.378321	NPTX1
19	52060001	52110000	0.378321	ENDOV
19	33800001	33850000	0.377563	ULK2
20	52640001	52690000	0.377393	TRNAC-GCA
2	119580001	119630000	0.377205	NPPC
21	1200001	1250000	0.376793	MAGEL2
25	21540001	21590000	0.375805	PRKCB
20	14700001	14750000	0.374441	SREK1IP1
20	14700001	14750000	0.374441	CWC27
20	14520001	14570000	0.373702	CWC27
27	800001	850000	0.373486	DLGAP2
15	55640001	55690000	0.373135	LOC101906866
15	55640001	55690000	0.373135	TRNAP-AGG
15	55640001	55690000	0.373135	TRNAP-UGG
20	14440001	14490000	0.372909	LOC112442991
20	14440001	14490000	0.372909	CWC27
21	2900001	2950000	0.37244	LOC112443372
21	2900001	2950000	0.37244	ATP10A
3	98940001	98990000	0.371781	LOC112446067
3	98940001	98990000	0.371781	STIL
2	119620001	119670000	0.371696	DIS3L2
26	420001	470000	0.371368	LOC101903496
15	56320001	56370000	0.371319	ACER3
20	14320001	14370000	0.371087	LOC112442990
20	14320001	14370000	0.371087	LOC112442989
20	14320001	14370000	0.371087	ADAMTS6
20	14320001	14370000	0.371087	LOC112442991
12	28760001	28810000	0.370978	ZAR1L
12	28760001	28810000	0.370978	FRY
13	54460001	54510000	0.370829	SLC17A9
13	54460001	54510000	0.370829	GID8
13	54460001	54510000	0.370829	DIDO1
13	54200001	54250000	0.370586	KCNQ2
13	54200001	54250000	0.370586	CHRNA4
20	14340001	14390000	0.370574	LOC112442990
20	14340001	14390000	0.370574	LOC112442989
20	14340001	14390000	0.370574	LOC112442991
2	124360001	124410000	0.370059	MECR
2	124360001	124410000	0.370059	SRSF4
15	56280001	56330000	0.369689	ACER3
19	11860001	11910000	0.369523	BCAS3
19	52760001	52810000	0.368125	CBX2
19	52760001	52810000	0.368125	ENPP7
20	13600001	13650000	0.367533	ERBIN
20	14380001	14430000	0.367505	LOC112442991
15	55620001	55670000	0.367343	LOC101906866
15	55620001	55670000	0.367343	TRNAP-AGG
15	55620001	55670000	0.367343	TRNAP-UGG
15	55620001	55670000	0.367343	WNT11
2	122080001	122130000	0.367176	HCRTR1
2	122080001	122130000	0.367176	PEF1
2	122080001	122130000	0.367176	LOC101902428
20	13440001	13490000	0.366243	MIR2285Z
20	13440001	13490000	0.366243	MIR2285Q
20	13440001	13490000	0.366243	SREK1
12	30880001	30930000	0.365966	TRNAG-CCC
12	30880001	30930000	0.365966	LOC112449055
12	30880001	30930000	0.365966	LOC107132982
26	640001	690000	0.365737	UBE2D1
3	67700001	67750000	0.365606	ST6GALNAC5
3	98920001	98970000	0.365173	LOC112446067
3	98920001	98970000	0.365173	CMPK1
3	98920001	98970000	0.365173	STIL
25	860001	910000	0.364782	SSTR5
25	860001	910000	0.364782	C1QTNF8
25	860001	910000	0.364782	TEKT4
3	18880001	18930000	0.36468	THEM5
3	18880001	18930000	0.36468	THEM4
19	51280001	51330000	0.364457	BAHCC1
15	54580001	54630000	0.364444	RPS3
15	54580001	54630000	0.364444	LOC112441711
15	54580001	54630000	0.364444	LOC112441710
15	54580001	54630000	0.364444	LOC112441642
15	54580001	54630000	0.364444	KLHL35
15	54580001	54630000	0.364444	GDPD5
15	55980001	56030000	0.364337	LOC107133180
16	80960001	81010000	0.364191	LOC100297820
26	380001	430000	0.363834	OR5D18
26	380001	430000	0.363834	LOC101903496
3	18840001	18890000	0.3637	THEM4
21	1180001	1230000	0.363424	MAGEL2
3	23980001	24030000	0.363321	WARS2
13	38460001	38510000	0.363048	LOC539166
13	38460001	38510000	0.363048	DZANK1
2	71880001	71930000	0.362405	EPB41L5
29	38660001	38710000	0.362183	PAG19
20	14860001	14910000	0.362175	RGS7BP
13	54440001	54490000	0.362175	SLC17A9
13	54440001	54490000	0.362175	GID8
13	54440001	54490000	0.362175	DIDO1
8	1200001	1250000	0.36211	SH3RF1
21	1220001	1270000	0.36205	NDN
1	129800001	129850000	0.362023	TRNAG-CCC
1	129800001	129850000	0.362023	LOC112447798
14	560001	610000	0.36167	SLC52A2
14	560001	610000	0.36167	FBXL6
14	560001	610000	0.36167	TMEM249
14	560001	610000	0.36167	SCRT1
14	560001	610000	0.36167	ADCK5
14	560001	610000	0.36167	DGAT1
2	88520001	88570000	0.361466	MAIP1
8	380001	430000	0.361419	LOC112447868
15	56300001	56350000	0.361289	ACER3
21	2800001	2850000	0.360572	ATP10A
16	80980001	81030000	0.359992	LOC100297820
4	45660001	45710000	0.35998	LHFPL3
8	91460001	91510000	0.359869	GRIN3A
19	52020001	52070000	0.359314	NPTX1
19	52020001	52070000	0.359314	ENDOV
13	37600001	37650000	0.359047	PCSK2
19	44680001	44730000	0.359016	DCAKD
25	220001	270000	0.358596	HBA1
25	220001	270000	0.358596	HBQ1
25	220001	270000	0.358596	LUC7L
8	66920001	66970000	0.358497	LOC100298923
12	28780001	28830000	0.35826	FRY
26	28720001	28770000	0.357723	LOC101905219
2	119800001	119850000	0.35771	DIS3L2
19	10320001	10370000	0.357404	TRNAE-UUC
19	10320001	10370000	0.357404	YPEL2
16	45780001	45830000	0.357385	CAMTA1
27	120001	170000	0.357266	LOC787624
19	42920001	42970000	0.357115	LOC100138645
19	42920001	42970000	0.357115	G6PC
6	69940001	69990000	0.35708	LOC112447208
21	2260001	2310000	0.356814	LOC101907203
21	2260001	2310000	0.356814	UBE3A
21	1160001	1210000	0.35648	MAGEL2
21	1160001	1210000	0.35648	MKRN3
14	580001	630000	0.356162	SLC52A2
14	580001	630000	0.356162	FBXL6
14	580001	630000	0.356162	TMEM249
14	580001	630000	0.356162	SCRT1
14	580001	630000	0.356162	DGAT1
14	580001	630000	0.356162	HSF1
3	400001	450000	0.356044	TIPRL
19	14200001	14250000	0.356007	LOC515676
19	14200001	14250000	0.356007	LOC525415
19	11880001	11930000	0.355861	BCAS3
22	28220001	28270000	0.355574	PDZRN3
2	88480001	88530000	0.355558	C2H2orf69
2	88480001	88530000	0.355558	TYW5
2	88480001	88530000	0.355558	MAIP1
2	88480001	88530000	0.355558	FTCDNL1
1	129760001	129810000	0.355429	TRNAG-CCC
20	14200001	14250000	0.355395	ADAMTS6
1	129820001	129870000	0.355325	LOC112447798
1	129660001	129710000	0.35531	COPB2
15	32860001	32910000	0.355174	LOC107131357
8	85740001	85790000	0.354918	SPTLC1
19	57040001	57090000	0.354887	GPR142
19	57040001	57090000	0.354887	LOC112442753
19	57040001	57090000	0.354887	LOC112442728
19	57040001	57090000	0.354887	LOC112442729
19	57040001	57090000	0.354887	BTBD17
19	57040001	57090000	0.354887	KIF19
12	30640001	30690000	0.354878	LOC112449054
2	119760001	119810000	0.354757	DIS3L2
16	45800001	45850000	0.354669	CAMTA1
8	84820001	84870000	0.354409	FAM120A
26	400001	450000	0.354387	OR5D18
26	400001	450000	0.354387	LOC101903496
20	14360001	14410000	0.354184	LOC112442991
25	34480001	34530000	0.354079	TRNAE-UUC
25	34480001	34530000	0.354079	UPK3B
25	34480001	34530000	0.354079	UPK3BL1
25	34480001	34530000	0.354079	DTX2
20	14880001	14930000	0.353758	RGS7BP
25	34460001	34510000	0.353449	TRNAE-UUC
25	34460001	34510000	0.353449	UPK3B
25	34460001	34510000	0.353449	DTX2
25	1360001	1410000	0.353091	NUBP2
25	1360001	1410000	0.353091	IGFALS
25	1360001	1410000	0.353091	HAGH
25	1360001	1410000	0.353091	SPSB3
25	1360001	1410000	0.353091	FAHD1
25	1360001	1410000	0.353091	MEIOB
19	47060001	47110000	0.352563	MRC2
15	55840001	55890000	0.352269	EMSY
4	54080001	54130000	0.352162	FOXP2
8	89580001	89630000	0.351948	NXNL2
12	29820001	29870000	0.351643	LOC101906564
8	69180001	69230000	0.351628	DOK2
8	84620001	84670000	0.351618	WNK2
19	42940001	42990000	0.351239	LOC104975088
19	42940001	42990000	0.351239	G6PC
19	33420001	33470000	0.351126	TTC19
19	33420001	33470000	0.351126	NCOR1
15	53820001	53870000	0.35111	KCNE3
15	53820001	53870000	0.35111	LIPT2
15	38440001	38490000	0.35067	RRAS2
15	38440001	38490000	0.35067	SPON1
21	1960001	2010000	0.350642	LOC100849023
21	1960001	2010000	0.350642	LOC112443214
21	1960001	2010000	0.350642	SNRPN
2	122300001	122350000	0.350554	ZCCHC17
2	122300001	122350000	0.350554	LOC112443306
2	122300001	122350000	0.350554	SNRNP40
18	3880001	3930000	0.350398	LOC112442251
3	440001	490000	0.350262	TIPRL
3	440001	490000	0.350262	GPR161
19	52120001	52170000	0.350008	LOC509283
29	50380001	50430000	0.34993	MUC6
29	50380001	50430000	0.34993	LOC101903030
29	50380001	50430000	0.34993	AP2A2
26	30480001	30530000	0.349731	XPNPEP1
2	71860001	71910000	0.34947	LOC112443684
2	71860001	71910000	0.34947	EPB41L5
29	38640001	38690000	0.349178	PAG19
29	38640001	38690000	0.349178	LOC784867
11	74540001	74590000	0.349099	NCOA1
4	45680001	45730000	0.349088	LHFPL3
20	13580001	13630000	0.349079	ERBIN
25	180001	230000	0.348821	HBZ
25	180001	230000	0.348821	HBM
25	180001	230000	0.348821	HBA
25	180001	230000	0.348821	HBA1
25	180001	230000	0.348821	HBQ1
25	180001	230000	0.348821	NPRL3
15	56140001	56190000	0.348537	LOC107133182
15	56140001	56190000	0.348537	TSKU
8	84520001	84570000	0.348195	WNK2
16	45680001	45730000	0.347849	CAMTA1
8	84340001	84390000	0.347623	LOC107132718
8	84340001	84390000	0.347623	FGD3
19	51760001	51810000	0.34716	RPTOR
3	460001	510000	0.347144	GPR161
10	29920001	29970000	0.347135	GREM1
19	47000001	47050000	0.347086	TLK2
19	47000001	47050000	0.347086	MRC2
15	54060001	54110000	0.346743	LOC112441688
15	54060001	54110000	0.346743	RNF169
2	71840001	71890000	0.346534	LOC112443684
2	71840001	71890000	0.346534	EPB41L5
21	1940001	1990000	0.346529	LOC100849023
21	1940001	1990000	0.346529	SNRPN
21	1940001	1990000	0.346529	SNURF
13	23860001	23910000	0.346469	LOC112449429
2	119680001	119730000	0.346077	DIS3L2
16	45560001	45610000	0.345918	PER3
16	45560001	45610000	0.345918	VAMP3
13	24620001	24670000	0.34561	KIAA1217
25	200001	250000	0.345367	HBM
25	200001	250000	0.345367	HBA
25	200001	250000	0.345367	HBA1
25	200001	250000	0.345367	HBQ1
25	200001	250000	0.345367	LUC7L
5	108280001	108330000	0.345199	DCP1B
5	108280001	108330000	0.345199	CACNA2D4
28	35860001	35910000	0.344769	TSPAN14
21	29580001	29630000	0.344485	CHRNA7
8	38840001	38890000	0.344462	ERMP1
27	520001	570000	0.344383	ERICH1
15	54360001	54410000	0.34418	LOC512627
15	54360001	54410000	0.34418	SLCO2B1
14	540001	590000	0.34418	CPSF1
14	540001	590000	0.34418	SLC52A2
14	540001	590000	0.34418	FBXL6
14	540001	590000	0.34418	TMEM249
14	540001	590000	0.34418	ADCK5
6	66180001	66230000	0.3441	ATP10D
15	56160001	56210000	0.344084	LOC107133182
15	56160001	56210000	0.344084	TSKU
16	80120001	80170000	0.343775	LOC112441777
16	80120001	80170000	0.343775	LOC104972797
16	80120001	80170000	0.343775	SYT2
16	80120001	80170000	0.343775	PPP1R12B
20	14180001	14230000	0.343735	ADAMTS6
7	15840001	15890000	0.343704	LOC112447346
7	15840001	15890000	0.343704	CNN1
7	15840001	15890000	0.343704	ELAVL3
7	15840001	15890000	0.343704	ZNF653
7	15840001	15890000	0.343704	ECSIT
8	69260001	69310000	0.343632	XPO7
2	121940001	121990000	0.343543	ADGRB2
3	98900001	98950000	0.343236	CMPK1
3	98900001	98950000	0.343236	STIL
3	36120001	36170000	0.343217	NTNG1
2	122320001	122370000	0.343079	ZCCHC17
2	122320001	122370000	0.343079	SNRNP40
12	29240001	29290000	0.342987	RXFP2
20	14420001	14470000	0.342828	LOC112442991
20	14420001	14470000	0.342828	CWC27
16	80880001	80930000	0.342719	TNNI1
16	80880001	80930000	0.342719	LAD1
2	71900001	71950000	0.342668	TMEM185B
2	71900001	71950000	0.342668	LOC112442721
2	71900001	71950000	0.342668	EPB41L5
2	71900001	71950000	0.342668	RALB
15	32160001	32210000	0.342015	SORL1
15	32900001	32950000	0.341727	LOC107131357
19	9700001	9750000	0.341675	PPM1E
13	23460001	23510000	0.341582	TRNASTOP-UCA
13	23460001	23510000	0.341582	SPAG6
20	13400001	13450000	0.34153	SREK1
4	45000001	45050000	0.341514	RELN
15	54780001	54830000	0.341213	MAP6
25	1520001	1570000	0.340415	RPS2
25	1520001	1570000	0.340415	LOC112444383
25	1520001	1570000	0.340415	LOC112444382
25	1520001	1570000	0.340415	LOC112444391
25	1520001	1570000	0.340415	TBL3
25	1520001	1570000	0.340415	LOC104976739
25	1520001	1570000	0.340415	NOXO1
25	1520001	1570000	0.340415	SYNGR3
25	1520001	1570000	0.340415	NPW
25	1520001	1570000	0.340415	RNF151
25	1520001	1570000	0.340415	GFER
25	1520001	1570000	0.340415	ZNF598
16	45960001	46010000	0.340375	CAMTA1
8	69200001	69250000	0.340361	DOK2
8	69200001	69250000	0.340361	XPO7
8	63260001	63310000	0.340281	CORO2A
26	39240001	39290000	0.339817	LOC112444559
26	39240001	39290000	0.339817	LOC112444560
26	39240001	39290000	0.339817	NANOS1
26	39240001	39290000	0.339817	EIF3A
15	43500001	43550000	0.339689	TRNAG-CCC
15	43500001	43550000	0.339689	SCUBE2
13	54220001	54270000	0.339632	CHRNA4
13	54220001	54270000	0.339632	COL20A1
15	54340001	54390000	0.339551	LOC512627
15	54340001	54390000	0.339551	SLCO2B1
15	56100001	56150000	0.339497	LOC112441534
20	14140001	14190000	0.339471	ADAMTS6
20	13460001	13510000	0.339416	SREK1
2	119660001	119710000	0.339379	DIS3L2
4	45620001	45670000	0.339204	LHFPL3
25	13940001	13990000	0.339074	LOC112444305
25	13940001	13990000	0.339074	C25H16orf45
2	88460001	88510000	0.338947	C2H2orf69
2	88460001	88510000	0.338947	TYW5
2	88460001	88510000	0.338947	FTCDNL1
20	13620001	13670000	0.338791	ERBIN
15	38420001	38470000	0.338735	RRAS2
15	38420001	38470000	0.338735	SPON1
6	66160001	66210000	0.338665	ATP10D
15	32960001	33010000	0.338621	LOC107131357
3	36000001	36050000	0.338551	NTNG1
13	54480001	54530000	0.338516	DIDO1
13	54480001	54530000	0.338516	TCFL5
11	74520001	74570000	0.338284	NCOA1
4	45020001	45070000	0.338108	RELN
12	30900001	30950000	0.338011	TRNAG-CCC
12	30900001	30950000	0.338011	LOC112449055
12	30900001	30950000	0.338011	SLC7A1
12	30900001	30950000	0.338011	LOC107132982
1	129700001	129750000	0.337992	COPB2
1	129700001	129750000	0.337992	MRPS22
20	14160001	14210000	0.33795	ADAMTS6
5	35700001	35750000	0.337464	NELL2
21	2820001	2870000	0.337423	ATP10A
14	520001	570000	0.33731	SLC39A4
14	520001	570000	0.33731	CPSF1
14	520001	570000	0.33731	ADCK5
19	46060001	46110000	0.337283	KANSL1
13	54180001	54230000	0.337068	KCNQ2
6	70120001	70170000	0.337052	KIT
15	55540001	55590000	0.337023	UVRAG
13	24640001	24690000	0.336752	KIAA1217
15	80760001	80810000	0.336577	SLC43A1
15	80760001	80810000	0.336577	TIMM10
15	80760001	80810000	0.336577	SMTNL1
19	52080001	52130000	0.33646	ENDOV
19	52080001	52130000	0.33646	LOC509283
13	38480001	38530000	0.336453	DZANK1
14	15840001	15890000	0.336268	FER1L6
8	89600001	89650000	0.336212	NXNL2
8	89600001	89650000	0.336212	SPIN1
19	10300001	10350000	0.336179	TRNAE-UUC
19	10300001	10350000	0.336179	YPEL2
3	18980001	19030000	0.336171	LINGO4
3	18980001	19030000	0.336171	OAZ3
3	18980001	19030000	0.336171	MRPL9
3	18980001	19030000	0.336171	TDRKH
19	44920001	44970000	0.336031	MAP3K14
15	54320001	54370000	0.336011	OR2AT4
15	54320001	54370000	0.336011	LOC512627
8	64500001	64550000	0.33599	LOC539818
8	64500001	64550000	0.33599	LOC101908166
26	17840001	17890000	0.335776	TM9SF3
26	17840001	17890000	0.335776	TLL2
3	700001	750000	0.335419	DCAF6
1	95880001	95930000	0.335411	PLD1
1	95880001	95930000	0.335411	LOC101905533
21	2200001	2250000	0.33529	LOC112443338
21	2200001	2250000	0.33529	LOC101907203
12	29840001	29890000	0.335217	LOC101906564
20	53680001	53730000	0.335163	CDH18
26	17860001	17910000	0.335033	TM9SF3
3	23960001	24010000	0.335021	WARS2
29	48420001	48470000	0.334956	LOC112444884
8	1000001	1050000	0.334879	LOC112447762
8	1000001	1050000	0.334879	PALLD
25	34500001	34550000	0.334794	TRNAE-UUC
25	34500001	34550000	0.334794	UPK3B
25	34500001	34550000	0.334794	UPK3BL1
25	34500001	34550000	0.334794	DTX2
8	4140001	4190000	0.334699	GALNTL6
19	9500001	9550000	0.33456	LOC100297075
19	9500001	9550000	0.33456	TEX14
3	67680001	67730000	0.334543	ST6GALNAC5
5	11920001	11970000	0.334499	METTL25
20	18640001	18690000	0.334466	DEPDC1B
21	45140001	45190000	0.33428	BAZ1A
2	119720001	119770000	0.333973	DIS3L2
19	52180001	52230000	0.333958	LOC509283
27	540001	590000	0.333853	DLGAP2
2	136000001	136050000	0.333813	LOC112443692
2	136000001	136050000	0.333813	CLCNKA
2	136000001	136050000	0.333813	LOC107131929
2	136000001	136050000	0.333813	FAM131C
19	9600001	9650000	0.333765	LOC112442868
19	9600001	9650000	0.333765	LOC112442863
19	9600001	9650000	0.333765	LOC112442866
19	9600001	9650000	0.333765	LOC112442784
19	9600001	9650000	0.333765	MGC137055
19	9600001	9650000	0.333765	LOC112442795
19	9600001	9650000	0.333765	TEX14
15	38740001	38790000	0.333654	SPON1
8	1180001	1230000	0.333613	SH3RF1
15	21840001	21890000	0.333416	C15H11orf88
15	21840001	21890000	0.333416	LAYN
14	600001	650000	0.333372	SCX
14	600001	650000	0.333372	DGAT1
14	600001	650000	0.333372	HSF1
14	600001	650000	0.333372	BOP1
2	119740001	119790000	0.333326	DIS3L2
8	4120001	4170000	0.333322	GALNTL6
19	47080001	47130000	0.332905	MRC2
19	47080001	47130000	0.332905	2022-03-10
15	21860001	21910000	0.332808	LAYN
15	55740001	55790000	0.332607	LOC112441647
15	55740001	55790000	0.332607	THAP12
19	44740001	44790000	0.332447	LOC104975099
19	44740001	44790000	0.332447	NMT1
19	44740001	44790000	0.332447	PLCD3
8	980001	1030000	0.332393	LOC112447763
8	980001	1030000	0.332393	LOC112447762
8	980001	1030000	0.332393	PALLD
8	1080001	1130000	0.332304	CBR4
20	14260001	14310000	0.332034	ADAMTS6
20	13960001	14010000	0.332023	LOC104975222
20	13960001	14010000	0.332023	TRIM23
20	13960001	14010000	0.332023	PPWD1
20	13960001	14010000	0.332023	CENPK
3	680001	730000	0.331656	DCAF6
19	43560001	43610000	0.331547	TRNAE-UUC
19	43560001	43610000	0.331547	MEOX1
19	33780001	33830000	0.331333	AKAP10
19	33780001	33830000	0.331333	ULK2
25	1220001	1270000	0.331315	IFT140
25	1220001	1270000	0.331315	CRAMP1
29	47820001	47870000	0.331131	SHANK2
4	54340001	54390000	0.330912	FOXP2
19	33440001	33490000	0.330689	LOC112442757
19	33440001	33490000	0.330689	TTC19
19	33440001	33490000	0.330689	ZSWIM7
19	33440001	33490000	0.330689	ADORA2B
19	33440001	33490000	0.330689	NCOR1
8	38900001	38950000	0.330596	ERMP1
8	38900001	38950000	0.330596	RIC1
12	19840001	19890000	0.330546	LOC112449043
1	129740001	129790000	0.330219	COPB2
1	129740001	129790000	0.330219	MRPS22
20	700001	750000	0.330173	SLIT3
15	55760001	55810000	0.330122	THAP12
15	55760001	55810000	0.330122	GVQW3
28	180001	230000	0.330026	LOC112444722
28	180001	230000	0.330026	LOC104968693
25	240001	290000	0.329985	FAM234A
25	240001	290000	0.329985	LUC7L
18	2560001	2610000	0.329708	LOC100848132
18	2560001	2610000	0.329708	LOC618826
18	2560001	2610000	0.329708	BCAR1
19	9520001	9570000	0.329656	TEX14
12	29860001	29910000	0.329629	LOC101906564
19	34300001	34350000	0.329226	SMCR8
19	34300001	34350000	0.329226	SHMT1
8	63300001	63350000	0.329175	TBC1D2
8	63300001	63350000	0.329175	CORO2A
21	2920001	2970000	0.328913	LOC112443372
21	2920001	2970000	0.328913	ATP10A
4	45600001	45650000	0.328871	LHFPL3
2	122060001	122110000	0.328609	HCRTR1
2	122060001	122110000	0.328609	PEF1
2	122060001	122110000	0.328609	LOC101902428
2	122060001	122110000	0.328609	COL16A1
16	80860001	80910000	0.328521	PHLDA3
16	80860001	80910000	0.328521	CSRP1
16	80860001	80910000	0.328521	TNNI1
1	129840001	129890000	0.328449	TRNAC-GCA
1	129840001	129890000	0.328449	LOC112447798
18	11560001	11610000	0.328377	GSE1
10	29840001	29890000	0.328252	FMN1
4	54160001	54210000	0.328243	LOC112446383
4	54160001	54210000	0.328243	FOXP2
21	45520001	45570000	0.328054	PSMA6
21	45520001	45570000	0.328054	KIAA0391
19	51220001	51270000	0.327689	FSCN2
19	51220001	51270000	0.327689	ACTG1
19	51220001	51270000	0.327689	MIR3533
19	51220001	51270000	0.327689	NPLOC4
19	51220001	51270000	0.327689	FAAP100
24	2820001	2870000	0.327272	LOC112444173
20	14220001	14270000	0.327188	ADAMTS6
25	1500001	1550000	0.326719	LOC104975826
25	1500001	1550000	0.326719	MSRB1
25	1500001	1550000	0.326719	RPL3L
25	1500001	1550000	0.326719	LOC112444341
25	1500001	1550000	0.326719	NDUFB10
25	1500001	1550000	0.326719	RPS2
25	1500001	1550000	0.326719	LOC112444383
25	1500001	1550000	0.326719	LOC112444382
25	1500001	1550000	0.326719	LOC112444391
25	1500001	1550000	0.326719	TBL3
25	1500001	1550000	0.326719	LOC104976739
25	1500001	1550000	0.326719	NOXO1
25	1500001	1550000	0.326719	SYNGR3
25	1500001	1550000	0.326719	RNF151
25	1500001	1550000	0.326719	GFER
3	480001	530000	0.326677	GPR161
16	45660001	45710000	0.326544	CAMTA1
19	34500001	34550000	0.326402	ATPAF2
19	34500001	34550000	0.326402	DRG2
19	34500001	34550000	0.326402	GID4
19	34500001	34550000	0.326402	DRC3
8	84240001	84290000	0.326221	IPPK
8	84240001	84290000	0.326221	BICD2
19	34320001	34370000	0.326179	SMCR8
19	34320001	34370000	0.326179	TOP3A
19	34320001	34370000	0.326179	SHMT1
16	45580001	45630000	0.326067	PER3
16	45580001	45630000	0.326067	VAMP3
16	45580001	45630000	0.326067	CAMTA1
5	108300001	108350000	0.325916	DCP1B
5	108300001	108350000	0.325916	CACNA1C
21	45600001	45650000	0.325855	NFKBIA
21	45600001	45650000	0.325855	LOC101907132
2	119640001	119690000	0.325833	DIS3L2
16	32180001	32230000	0.325634	EFCAB2
8	63240001	63290000	0.325517	TRIM14
8	63240001	63290000	0.325517	CORO2A
25	1400001	1450000	0.325456	MEIOB
19	9620001	9670000	0.325447	LOC112442784
19	9620001	9670000	0.325447	MGC137055
19	9620001	9670000	0.325447	LOC112442795
19	9620001	9670000	0.325447	LOC112442807
19	9620001	9670000	0.325447	LOC112442818
19	9620001	9670000	0.325447	RAD51C
19	9620001	9670000	0.325447	LOC101906048
19	9620001	9670000	0.325447	TEX14
16	80420001	80470000	0.324944	PTPN7
16	80420001	80470000	0.324944	ARL8A
16	80420001	80470000	0.324944	GPR37L1
16	80420001	80470000	0.324944	LOC100847861
16	80420001	80470000	0.324944	LOC100300760
16	80420001	80470000	0.324944	LOC112441883
2	122000001	122050000	0.324895	COL16A1
20	14280001	14330000	0.324672	ADAMTS6
4	5480001	5530000	0.324535	IKZF1
6	70180001	70230000	0.324165	KIT
4	54180001	54230000	0.323942	FOXP2
15	32920001	32970000	0.323884	LOC107131357
16	45480001	45530000	0.323871	LOC112441840
16	45480001	45530000	0.323871	UTS2
2	71820001	71870000	0.323845	LOC112443684
2	71820001	71870000	0.323845	EPB41L5
21	2880001	2930000	0.323758	LOC112443372
21	2880001	2930000	0.323758	ATP10A
4	54100001	54150000	0.323631	FOXP2
19	14220001	14270000	0.323259	LOC515676
19	14220001	14270000	0.323259	LOC525415
20	13980001	14030000	0.323239	LOC104975222
20	13980001	14030000	0.323239	PPWD1
20	13980001	14030000	0.323239	CENPK
7	15860001	15910000	0.322936	LOC112447346
7	15860001	15910000	0.322936	CNN1
7	15860001	15910000	0.322936	ELOF1
7	15860001	15910000	0.322936	ZNF653
7	15860001	15910000	0.322936	ECSIT
20	14300001	14350000	0.322877	LOC112442990
20	14300001	14350000	0.322877	LOC112442989
20	14300001	14350000	0.322877	ADAMTS6
2	71920001	71970000	0.322849	TMEM185B
2	71920001	71970000	0.322849	LOC112442721
2	71920001	71970000	0.322849	EPB41L5
2	71920001	71970000	0.322849	RALB
2	88440001	88490000	0.322815	C2H2orf69
2	88440001	88490000	0.322815	FTCDNL1
20	580001	630000	0.322751	SLIT3
19	28320001	28370000	0.322466	LOC101904013
19	28320001	28370000	0.322466	PIK3R5
19	28320001	28370000	0.322466	PIK3R6
3	3120001	3170000	0.322347	TMCO1
5	35720001	35770000	0.322315	NELL2
16	45640001	45690000	0.322275	CAMTA1
16	80100001	80150000	0.322274	LOC112441777
16	80100001	80150000	0.322274	LOC104972797
16	80100001	80150000	0.322274	SYT2
16	80100001	80150000	0.322274	PPP1R12B
2	71620001	71670000	0.321944	PTPN4
2	124340001	124390000	0.321842	MECR
2	124340001	124390000	0.321842	SRSF4
8	1120001	1170000	0.321767	SH3RF1
19	46880001	46930000	0.321721	LOC112442681
19	46880001	46930000	0.321721	TLK2
21	1240001	1290000	0.321621	NDN
3	420001	470000	0.321484	TIPRL
3	420001	470000	0.321484	GPR161
2	122040001	122090000	0.321372	PEF1
2	122040001	122090000	0.321372	COL16A1
10	30040001	30090000	0.321303	LOC112448433
10	30040001	30090000	0.321303	ARHGAP11A
10	30040001	30090000	0.321303	SCG5
28	35880001	35930000	0.321139	TSPAN14
28	35880001	35930000	0.321139	SH2D4B
2	71960001	72010000	0.320919	RALB
25	160001	210000	0.3208	HBZ
25	160001	210000	0.3208	NPRL3
3	19000001	19050000	0.320688	OAZ3
3	19000001	19050000	0.320688	MRPL9
3	19000001	19050000	0.320688	TDRKH
2	7200001	7250000	0.320678	COL5A2
3	18900001	18950000	0.32057	C2CD4D
3	18900001	18950000	0.32057	THEM5
12	30660001	30710000	0.320567	LOC112449054
13	16160001	16210000	0.320556	ITIH2
13	16160001	16210000	0.320556	ITIH5
13	23440001	23490000	0.320529	BMI1
13	23440001	23490000	0.320529	TRNASTOP-UCA
13	23440001	23490000	0.320529	SPAG6
2	71980001	72030000	0.320364	RALB
15	80780001	80830000	0.3203	TIMM10
15	80780001	80830000	0.3203	SMTNL1
15	80780001	80830000	0.3203	UBE2L6
8	200001	250000	0.32007	MFSD14B
25	1340001	1390000	0.319691	NME3
25	1340001	1390000	0.319691	MRPS34
25	1340001	1390000	0.319691	EME2
25	1340001	1390000	0.319691	NUBP2
25	1340001	1390000	0.319691	IGFALS
25	1340001	1390000	0.319691	HAGH
25	1340001	1390000	0.319691	SPSB3
25	1340001	1390000	0.319691	MAPK8IP3
8	25980001	26030000	0.319669	ADAMTSL1
18	38940001	38990000	0.319536	PMFBP1
8	84840001	84890000	0.31938	FAM120A
8	84840001	84890000	0.31938	PHF2
12	19820001	19870000	0.319362	LOC112449043
29	39740001	39790000	0.319287	PGA5
29	39740001	39790000	0.319287	VWCE
6	69920001	69970000	0.319284	LOC112447208
16	45980001	46030000	0.319196	CAMTA1
21	45580001	45630000	0.319177	LOC101907132
15	55800001	55850000	0.319052	GVQW3
20	14540001	14590000	0.319015	CWC27
19	46900001	46950000	0.318988	LOC112442681
19	46900001	46950000	0.318988	TLK2
2	71720001	71770000	0.318658	TRNAG-CCC
2	71720001	71770000	0.318658	PTPN4
2	71720001	71770000	0.318658	EPB41L5
29	38680001	38730000	0.318595	PAG19
19	16840001	16890000	0.318545	ASIC2
12	21460001	21510000	0.318443	NEK5
21	45540001	45590000	0.318115	PSMA6
21	45540001	45590000	0.318115	LOC101907132
4	5300001	5350000	0.317937	DDC
4	5300001	5350000	0.317937	GRB10
25	1300001	1350000	0.317915	NME3
25	1300001	1350000	0.317915	JPT2
25	1300001	1350000	0.317915	MAPK8IP3
1	20340001	20390000	0.317905	MIR125B-2
20	14960001	15010000	0.31788	RGS7BP
20	13560001	13610000	0.317801	ERBIN
8	69240001	69290000	0.317739	XPO7
2	119700001	119750000	0.317546	DIS3L2
14	1680001	1730000	0.317518	LYPD2
14	1680001	1730000	0.317518	SLURP1
14	1680001	1730000	0.317518	THEM6
14	1680001	1730000	0.317518	JRK
14	1680001	1730000	0.317518	PSCA
29	50400001	50450000	0.317515	MIR2409
29	50400001	50450000	0.317515	MUC6
29	50400001	50450000	0.317515	LOC101903030
29	50400001	50450000	0.317515	AP2A2
19	9740001	9790000	0.317459	PPM1E
16	45820001	45870000	0.31739	CAMTA1
15	55720001	55770000	0.317308	LOC112441647
15	55720001	55770000	0.317308	THAP12
4	54380001	54430000	0.317101	FOXP2
26	30840001	30890000	0.316939	SMNDC1
26	30840001	30890000	0.316939	MXI1
20	13480001	13530000	0.316525	SREK1
20	13480001	13530000	0.316525	ERBIN
11	59700001	59750000	0.316509	LOC112448801
19	9840001	9890000	0.316396	LOC112442872
19	9840001	9890000	0.316396	PPM1E
15	55780001	55830000	0.316258	THAP12
15	55780001	55830000	0.316258	GVQW3
19	34660001	34710000	0.316236	RAI1
18	38920001	38970000	0.316125	PMFBP1
3	18940001	18990000	0.316116	C2CD4D
3	18940001	18990000	0.316116	LINGO4
3	18940001	18990000	0.316116	RORC
2	71700001	71750000	0.315975	PTPN4
3	620001	670000	0.315747	DCAF6
20	4820001	4870000	0.315747	LOC112442980
20	4820001	4870000	0.315747	CREBRF
20	4820001	4870000	0.315747	BNIP1
21	1920001	1970000	0.31567	LOC100849023
21	1920001	1970000	0.31567	SNRPN
21	1920001	1970000	0.31567	SNURF
20	17020001	17070000	0.315234	KIF2A
16	21860001	21910000	0.315118	TGFB2
8	500001	550000	0.31501	ANXA10
15	55520001	55570000	0.314906	UVRAG
8	1020001	1070000	0.314732	MIR2466
8	1020001	1070000	0.314732	LOC112447762
8	1020001	1070000	0.314732	PALLD
12	82220001	82270000	0.314713	LOC112449085
12	82220001	82270000	0.314713	EFNB2
14	1700001	1750000	0.314707	ARC
14	1700001	1750000	0.314707	JRK
14	1700001	1750000	0.314707	PSCA
20	720001	770000	0.314422	SLIT3
1	95860001	95910000	0.314335	PLD1
1	95860001	95910000	0.314335	LOC101905533
20	440001	490000	0.314327	SLIT3
19	34680001	34730000	0.314278	RAI1
12	77600001	77650000	0.314212	NALCN
20	17040001	17090000	0.314195	KIF2A
26	16440001	16490000	0.314153	LOC112444534
26	16440001	16490000	0.314153	CYP2C19
2	71800001	71850000	0.313965	EPB41L5
2	119820001	119870000	0.31377	DIS3L2
18	2300001	2350000	0.31377	WDR59
2	7180001	7230000	0.313643	COL5A2
3	24000001	24050000	0.313571	WARS2
13	23420001	23470000	0.313536	BMI1
13	23420001	23470000	0.313536	COMMD3
13	23420001	23470000	0.313536	SPAG6
27	1100001	1150000	0.313535	DLGAP2
27	560001	610000	0.313356	DLGAP2
19	46160001	46210000	0.31332	CDC27
19	46160001	46210000	0.31332	KANSL1
15	53200001	53250000	0.313317	RAB6A
24	2800001	2850000	0.313235	LOC112444173
22	28200001	28250000	0.313181	PDZRN3
26	17100001	17150000	0.313006	ALDH18A1
26	17100001	17150000	0.313006	TCTN3
1	115320001	115370000	0.312877	MBNL1
19	9860001	9910000	0.312868	LOC112442872
19	9860001	9910000	0.312868	PPM1E
8	69300001	69350000	0.312681	XPO7
8	69300001	69350000	0.312681	NPM2
8	69280001	69330000	0.312527	XPO7
15	53100001	53150000	0.312335	PLEKHB1
4	54120001	54170000	0.312275	FOXP2
2	71940001	71990000	0.312274	TMEM185B
2	71940001	71990000	0.312274	LOC112442721
2	71940001	71990000	0.312274	RALB
19	11900001	11950000	0.312037	BCAS3
3	3140001	3190000	0.312006	TMCO1
19	56620001	56670000	0.311987	NAT9
19	56620001	56670000	0.311987	LOC112442875
19	56620001	56670000	0.311987	SLC9A3R1
19	56620001	56670000	0.311987	TMEM104

## Sheet: Table S6
Table S6. Summary of genes from θπ ratio in Altay white-headed cattle.
CHROM	BIN_START	BIN_END	θπ ratio	GENE
26	660001	710000	6.74421	UBE2D1
5	58720001	58770000	6.40311	OR6C1
5	58720001	58770000	6.40311	LOC788027
5	58660001	58710000	6.03903	LOC787991
14	560001	610000	5.93628	SLC52A2
14	560001	610000	5.93628	FBXL6
14	560001	610000	5.93628	TMEM249
14	560001	610000	5.93628	SCRT1
14	560001	610000	5.93628	ADCK5
14	560001	610000	5.93628	DGAT1
23	26120001	26170000	5.62085	LOC112443860
23	26120001	26170000	5.62085	LOC101903211
5	58680001	58730000	5.55413	LOC787991
16	44580001	44630000	5.4682	LOC112441936
16	44580001	44630000	5.4682	LOC112441839
16	44580001	44630000	5.4682	RERE
5	58860001	58910000	5.44624	LOC787945
14	540001	590000	5.24686	CPSF1
14	540001	590000	5.24686	SLC52A2
14	540001	590000	5.24686	FBXL6
14	540001	590000	5.24686	TMEM249
14	540001	590000	5.24686	ADCK5
16	44680001	44730000	5.19064	RERE
26	420001	470000	5.14645	LOC101903496
26	640001	690000	5.14595	UBE2D1
23	26140001	26190000	5.09651	LOC112443860
23	26140001	26190000	5.09651	LOC101903211
28	260001	310000	5.0432	LOC513384
28	260001	310000	5.0432	OR5L2
16	44560001	44610000	5.00867	LOC112441936
16	44560001	44610000	5.00867	LOC112441839
16	44560001	44610000	5.00867	ENO1
23	26100001	26150000	4.93912	LOC101903211
16	44660001	44710000	4.84106	RERE
14	580001	630000	4.80773	SLC52A2
14	580001	630000	4.80773	FBXL6
14	580001	630000	4.80773	TMEM249
14	580001	630000	4.80773	SCRT1
14	580001	630000	4.80773	DGAT1
14	580001	630000	4.80773	HSF1
26	400001	450000	4.7565	OR5D18
26	400001	450000	4.7565	LOC101903496
26	360001	410000	4.72423	OR5D18
16	44700001	44750000	4.69856	RERE
28	280001	330000	4.68048	OR5L2
28	280001	330000	4.68048	OR5AS1
26	380001	430000	4.52698	OR5D18
26	380001	430000	4.52698	LOC101903496
19	52160001	52210000	4.50304	LOC509283
16	44620001	44670000	4.24344	RERE
16	44640001	44690000	4.2298	RERE
7	50100001	50150000	4.09772	CTNNA1
15	84420001	84470000	4.01349	OR4A16
7	50080001	50130000	3.99538	CTNNA1
14	520001	570000	3.93396	SLC39A4
14	520001	570000	3.93396	CPSF1
14	520001	570000	3.93396	ADCK5
26	240001	290000	3.90761	LOC112444476
7	40001	90000	3.79224	LOC112447312
26	260001	310000	3.73023	LOC112444476
7	60001	110000	3.72362	LOC112447312
2	71980001	72030000	3.70861	RALB
7	50000001	50050000	3.67792	CTNNA1
26	20001	70000	3.67594	LOC112441518
15	84700001	84750000	3.67154	LOC509025
15	84700001	84750000	3.67154	LOC112441561
7	50060001	50110000	3.62661	CTNNA1
15	84400001	84450000	3.61896	OR4A16
16	45040001	45090000	3.60239	SLC45A1
2	72000001	72050000	3.5767	RALB
26	1	50000	3.51792	LOC112441518
20	71800001	71850000	3.5149	CCDC127
20	71800001	71850000	3.5149	LRRC14B
20	71800001	71850000	3.5149	SDHA
20	14900001	14950000	3.47532	RGS7BP
29	340001	390000	3.45508	LOC789688
20	14820001	14870000	3.43649	RGS7BP
29	320001	370000	3.41777	LOC789688
29	300001	350000	3.41507	LOC789688
14	600001	650000	3.41128	SCX
14	600001	650000	3.41128	DGAT1
14	600001	650000	3.41128	HSF1
14	600001	650000	3.41128	BOP1
20	14780001	14830000	3.3957	SHISAL2B
19	52140001	52190000	3.39227	LOC509283
12	31480001	31530000	3.37752	LOC104973568
12	31480001	31530000	3.37752	POMP
12	31480001	31530000	3.37752	LOC101904156
19	46080001	46130000	3.35659	KANSL1
12	72740001	72790000	3.35276	LOC100337390
20	18640001	18690000	3.34853	DEPDC1B
20	14800001	14850000	3.3319	RGS7BP
7	50020001	50070000	3.30857	CTNNA1
16	44540001	44590000	3.29104	LOC112441936
16	44540001	44590000	3.29104	LOC112441839
16	44540001	44590000	3.29104	ENO1
2	71940001	71990000	3.28846	TMEM185B
2	71940001	71990000	3.28846	LOC112442721
2	71940001	71990000	3.28846	RALB
2	71960001	72010000	3.27213	RALB
7	50040001	50090000	3.2703	CTNNA1
12	31460001	31510000	3.26408	POMP
12	31460001	31510000	3.26408	LOC101904156
23	26160001	26210000	3.2396	LOC101903211
20	14760001	14810000	3.22398	SREK1IP1
20	14760001	14810000	3.22398	SHISAL2B
19	46100001	46150000	3.1968	KANSL1
2	71840001	71890000	3.1802	LOC112443684
2	71840001	71890000	3.1802	EPB41L5
7	50120001	50170000	3.1618	CTNNA1
25	860001	910000	3.15172	SSTR5
25	860001	910000	3.15172	C1QTNF8
25	860001	910000	3.15172	TEKT4
12	31500001	31550000	3.14294	LOC104973568
12	31500001	31550000	3.14294	LOC101904156
28	220001	270000	3.13746	LOC112444722
2	71820001	71870000	3.13551	LOC112443684
2	71820001	71870000	3.13551	EPB41L5
5	108340001	108390000	3.13314	DCP1B
5	108340001	108390000	3.13314	CACNA1C
5	108340001	108390000	3.13314	LOC101903199
21	45140001	45190000	3.09474	BAZ1A
18	52500001	52550000	3.09323	LOC104974890
18	52500001	52550000	3.09323	LOC101904248
18	52500001	52550000	3.09323	BCL3
18	52500001	52550000	3.09323	CBLC
5	108360001	108410000	3.07713	CACNA1C
5	108360001	108410000	3.07713	LOC101903199
20	14920001	14970000	3.06564	RGS7BP
2	71860001	71910000	3.06189	LOC112443684
2	71860001	71910000	3.06189	EPB41L5
18	11340001	11390000	3.05916	GSE1
12	31440001	31490000	3.05857	POMP
12	31440001	31490000	3.05857	LOC101904156
12	31440001	31490000	3.05857	SLC46A3
3	340001	390000	3.05513	TIPRL
20	14840001	14890000	3.047	RGS7BP
16	44720001	44770000	3.04643	RERE
15	84680001	84730000	3.04577	LOC617614
15	84680001	84730000	3.04577	LOC509025
23	26080001	26130000	3.04245	LOC104969893
23	26080001	26130000	3.04245	LOC101903211
16	51480001	51530000	3.03715	NOC2L
16	51480001	51530000	3.03715	HES4
16	51480001	51530000	3.03715	PERM1
16	51480001	51530000	3.03715	SAMD11
16	51480001	51530000	3.03715	KLHL17
19	46120001	46170000	3.0368	KANSL1
12	31420001	31470000	3.03134	SLC46A3
2	71880001	71930000	3.02615	EPB41L5
20	14880001	14930000	3.02615	RGS7BP
20	14400001	14450000	3.0205	LOC112442991
1	158340001	158390000	3.01132	KHDRBS1
18	11320001	11370000	3.00545	GSE1
2	71920001	71970000	3.00289	TMEM185B
2	71920001	71970000	3.00289	LOC112442721
2	71920001	71970000	3.00289	EPB41L5
2	71920001	71970000	3.00289	RALB
2	71800001	71850000	3.00048	EPB41L5
26	28720001	28770000	2.9914	LOC101905219
2	111060001	111110000	2.98759	ACSL3
10	54840001	54890000	2.98132	LOC112448474
10	54840001	54890000	2.98132	DNAAF4
7	50300001	50350000	2.97344	SIL1
28	200001	250000	2.97249	LOC112444722
15	84720001	84770000	2.97236	LOC112441561
14	500001	550000	2.97027	TONSL
14	500001	550000	2.97027	VPS28
14	500001	550000	2.97027	SLC39A4
14	500001	550000	2.97027	CPSF1
2	72080001	72130000	2.9697	INHBB
2	121960001	122010000	2.96183	ADGRB2
20	71780001	71830000	2.9585	CCDC127
20	71780001	71830000	2.9585	PDCD6
20	71780001	71830000	2.9585	SDHA
14	640001	690000	2.95707	SCX
14	640001	690000	2.95707	BOP1
14	640001	690000	2.95707	MROH1
6	70140001	70190000	2.93835	KIT
2	71900001	71950000	2.93781	TMEM185B
2	71900001	71950000	2.93781	LOC112442721
2	71900001	71950000	2.93781	EPB41L5
2	71900001	71950000	2.93781	RALB
23	25600001	25650000	2.93518	BOLA-DQB
23	25600001	25650000	2.93518	BOLA-DQA5
19	34300001	34350000	2.92424	SMCR8
19	34300001	34350000	2.92424	SHMT1
1	158320001	158370000	2.9227	KHDRBS1
18	53180001	53230000	2.91934	MIR330
18	53180001	53230000	2.91934	OPA3
18	53180001	53230000	2.91934	GPR4
18	53180001	53230000	2.91934	EML2
2	120720001	120770000	2.91931	RNF19B
16	45780001	45830000	2.90477	CAMTA1
18	53220001	53270000	2.89995	MIR330
18	53220001	53270000	2.89995	SNRPD2
18	53220001	53270000	2.89995	GIPR
18	53220001	53270000	2.89995	QPCTL
18	53220001	53270000	2.89995	FBXO46
18	53220001	53270000	2.89995	EML2
14	1560001	1610000	2.89618	LOC112449566
14	1560001	1610000	2.89618	LOC112441461
14	48900001	48950000	2.88519	TRPS1
19	34320001	34370000	2.88284	SMCR8
19	34320001	34370000	2.88284	TOP3A
19	34320001	34370000	2.88284	SHMT1
16	44380001	44430000	2.88081	LOC107131287
16	45800001	45850000	2.87737	CAMTA1
2	122100001	122150000	2.86563	HCRTR1
2	122100001	122150000	2.86563	LOC101902428
2	122100001	122150000	2.86563	TINAGL1
18	52980001	53030000	2.86413	KLC3
18	52980001	53030000	2.86413	CD3EAP
18	52980001	53030000	2.86413	ERCC2
18	52980001	53030000	2.86413	PPP1R13L
18	52980001	53030000	2.86413	ERCC1
6	70120001	70170000	2.86236	KIT
4	65280001	65330000	2.86108	LOC112446389
4	65280001	65330000	2.86108	ADCYAP1R1
19	38220001	38270000	2.85899	MIR2340
19	38220001	38270000	2.85899	SKAP1
20	14860001	14910000	2.85305	RGS7BP
19	38020001	38070000	2.85052	SKAP1
26	280001	330000	2.8501	LOC112444476
7	15900001	15950000	2.84847	ELOF1
7	15900001	15950000	2.84847	ACP5
7	15900001	15950000	2.84847	LOC538435
27	120001	170000	2.8367	LOC787624
2	121980001	122030000	2.83657	ADGRB2
2	121980001	122030000	2.83657	COL16A1
12	70000001	70050000	2.83464	LOC784305
7	15840001	15890000	2.8317	LOC112447346
7	15840001	15890000	2.8317	CNN1
7	15840001	15890000	2.8317	ELAVL3
7	15840001	15890000	2.8317	ZNF653
7	15840001	15890000	2.8317	ECSIT
15	58920001	58970000	2.83104	TRNAC-GCA
15	58920001	58970000	2.83104	METTL15
12	75040001	75090000	2.8196	IPO5
16	51460001	51510000	2.81817	ISG15
16	51460001	51510000	2.81817	LOC112441847
16	51460001	51510000	2.81817	AGRN
16	51460001	51510000	2.81817	HES4
16	51460001	51510000	2.81817	PERM1
16	51460001	51510000	2.81817	KLHL17
19	46140001	46190000	2.81806	KANSL1
16	44860001	44910000	2.8082	RERE
7	50280001	50330000	2.80434	LOC101905788
7	50280001	50330000	2.80434	SIL1
18	53240001	53290000	2.78843	SNRPD2
18	53240001	53290000	2.78843	GIPR
18	53240001	53290000	2.78843	QPCTL
18	53240001	53290000	2.78843	FBXO46
18	53240001	53290000	2.78843	BHMG1
7	15860001	15910000	2.78634	LOC112447346
7	15860001	15910000	2.78634	CNN1
7	15860001	15910000	2.78634	ELOF1
7	15860001	15910000	2.78634	ZNF653
7	15860001	15910000	2.78634	ECSIT
20	14940001	14990000	2.77732	RGS7BP
4	65300001	65350000	2.77555	LOC112446389
4	65300001	65350000	2.77555	ADCYAP1R1
15	84380001	84430000	2.77533	LOC788572
15	84380001	84430000	2.77533	OR4A16
25	26180001	26230000	2.77427	GDPD3
25	26180001	26230000	2.77427	YPEL3
25	26180001	26230000	2.77427	PPP4C
25	26180001	26230000	2.77427	MAPK3
25	26180001	26230000	2.77427	TBX6
25	26180001	26230000	2.77427	ALDOA
7	50320001	50370000	2.76977	SIL1
20	14740001	14790000	2.7648	SREK1IP1
20	14740001	14790000	2.7648	SHISAL2B
24	52160001	52210000	2.764	LOC112444158
14	620001	670000	2.76277	SCX
14	620001	670000	2.76277	HSF1
14	620001	670000	2.76277	BOP1
14	620001	670000	2.76277	MROH1
7	19000001	19050000	2.75467	PTPRS
15	55920001	55970000	2.74827	EMSY
1	72940001	72990000	2.74785	MIR2287
1	72940001	72990000	2.74785	TMEM44
1	72940001	72990000	2.74785	LOC104970893
7	15880001	15930000	2.7391	CNN1
7	15880001	15930000	2.7391	ELOF1
7	15880001	15930000	2.7391	ACP5
12	31400001	31450000	2.73677	SLC46A3
20	18620001	18670000	2.73554	DEPDC1B
16	41420001	41470000	2.73038	VPS13D
5	48480001	48530000	2.72758	MSRB3
1	65260001	65310000	2.72622	LOC112447306
20	25100001	25150000	2.72578	ARL15
8	63280001	63330000	2.72546	TBC1D2
8	63280001	63330000	2.72546	CORO2A
6	5520001	5570000	2.72338	LOC112447028
20	71760001	71810000	2.72273	AHRR
20	71760001	71810000	2.72273	PDCD6
20	71760001	71810000	2.72273	SDHA
20	14500001	14550000	2.72259	CWC27
7	39000001	39050000	2.71805	DDX41
7	39000001	39050000	2.71805	DOK3
7	39000001	39050000	2.71805	FAM193B
26	620001	670000	2.7179	UBE2D1
2	120700001	120750000	2.7159	RNF19B
20	25080001	25130000	2.7096	ARL15
15	55900001	55950000	2.70534	EMSY
2	124420001	124470000	2.70371	TMEM200B
2	124420001	124470000	2.70371	EPB41
14	39880001	39930000	2.70305	ZFHX4
21	45120001	45170000	2.70185	BAZ1A
29	48420001	48470000	2.70008	LOC112444884
28	680001	730000	2.69805	RHOU
18	53000001	53050000	2.69601	CD3EAP
18	53000001	53050000	2.69601	LOC112442337
18	53000001	53050000	2.69601	LOC112442336
18	53000001	53050000	2.69601	PPP1R13L
18	53000001	53050000	2.69601	ERCC1
20	5720001	5770000	2.69052	C20H5orf47
20	5720001	5770000	2.69052	NSG2
17	67180001	67230000	2.68883	MN1
20	14720001	14770000	2.68585	SREK1IP1
20	14720001	14770000	2.68585	SHISAL2B
20	14720001	14770000	2.68585	CWC27
10	29840001	29890000	2.68425	FMN1
12	72720001	72770000	2.67955	LOC100337390
5	66960001	67010000	2.67525	LOC112446615
7	19020001	19070000	2.6734	PTPRS
8	84580001	84630000	2.66959	WNK2
18	52520001	52570000	2.66622	LOC104974889
18	52520001	52570000	2.66622	BCAM
18	52520001	52570000	2.66622	LOC101904248
18	52520001	52570000	2.66622	BCL3
18	52520001	52570000	2.66622	CBLC
5	48720001	48770000	2.66603	MIR2429
5	48720001	48770000	2.66603	LOC112446919
5	48720001	48770000	2.66603	WIF1
26	45120001	45170000	2.66372	LOC112444482
28	120001	170000	2.6605	LOC531024
28	120001	170000	2.6605	LOC104968693
16	80120001	80170000	2.65731	LOC112441777
16	80120001	80170000	2.65731	LOC104972797
16	80120001	80170000	2.65731	SYT2
16	80120001	80170000	2.65731	PPP1R12B
20	14520001	14570000	2.65696	CWC27
20	14480001	14530000	2.65617	CWC27
18	11300001	11350000	2.65562	LOC112442265
18	11300001	11350000	2.65562	GSE1
18	53200001	53250000	2.65436	MIR330
18	53200001	53250000	2.65436	GIPR
18	53200001	53250000	2.65436	EML2
25	180001	230000	2.65293	HBZ
25	180001	230000	2.65293	HBM
25	180001	230000	2.65293	HBA
25	180001	230000	2.65293	HBA1
25	180001	230000	2.65293	HBQ1
25	180001	230000	2.65293	NPRL3
15	56240001	56290000	2.65098	ACER3
26	45100001	45150000	2.64454	LOC112444482
13	36020001	36070000	2.64311	BAMBI
13	36020001	36070000	2.64311	WAC
5	108480001	108530000	2.63759	CACNA1C
24	52180001	52230000	2.63105	LOC112444158
19	100001	150000	2.62693	LOC531039
13	53740001	53790000	2.62662	NPBWR2
13	53740001	53790000	2.62662	OPRL1
13	53740001	53790000	2.62662	MYT1
19	16840001	16890000	2.62302	ASIC2
13	36040001	36090000	2.6227	WAC
2	124440001	124490000	2.61927	EPB41
25	220001	270000	2.61847	HBA1
25	220001	270000	2.61847	HBQ1
25	220001	270000	2.61847	LUC7L
25	840001	890000	2.61699	SSTR5
25	840001	890000	2.61699	C1QTNF8
25	840001	890000	2.61699	TEKT4
5	108460001	108510000	2.61638	CACNA1C
10	29920001	29970000	2.61558	GREM1
20	14460001	14510000	2.61378	LOC112442991
20	14460001	14510000	2.61378	CWC27
2	124400001	124450000	2.61156	TMEM200B
2	124400001	124450000	2.61156	SRSF4
2	124400001	124450000	2.61156	EPB41
16	45020001	45070000	2.6104	SLC45A1
16	45020001	45070000	2.6104	RERE
9	42980001	43030000	2.60947	CD24
5	11920001	11970000	2.60736	METTL25
7	39080001	39130000	2.60649	LOC509184
7	39080001	39130000	2.60649	TMED9
7	39080001	39130000	2.60649	B4GALT7
1	95880001	95930000	2.60588	PLD1
1	95880001	95930000	2.60588	LOC101905533
5	75540001	75590000	2.60473	IL2RB
5	75540001	75590000	2.60473	LOC510185
20	71720001	71770000	2.60436	AHRR
19	52040001	52090000	2.60404	NPTX1
19	52040001	52090000	2.60404	ENDOV
7	2200001	2250000	2.59907	ADAMTS2
14	660001	710000	2.59774	MIR1839
14	660001	710000	2.59774	LOC112449560
14	660001	710000	2.59774	MROH1
25	26200001	26250000	2.59631	PPP4C
25	26200001	26250000	2.59631	LOC101907275
25	26200001	26250000	2.59631	C25H16orf92
25	26200001	26250000	2.59631	TBX6
25	26200001	26250000	2.59631	FAM57B
25	26200001	26250000	2.59631	ALDOA
25	3280001	3330000	2.59163	ADCY9
14	1280001	1330000	2.59106	TOP1MT
14	1280001	1330000	2.59106	GLI4
14	1280001	1330000	2.59106	ZNF696
2	119580001	119630000	2.58156	NPPC
9	38380001	38430000	2.57882	LOC112448035
9	38380001	38430000	2.57882	LOC112448034
9	38380001	38430000	2.57882	WISP3
5	75520001	75570000	2.57859	IL2RB
5	75520001	75570000	2.57859	TMPRSS6
4	103880001	103930000	2.57781	DENND2A
19	46060001	46110000	2.57588	KANSL1
13	54200001	54250000	2.57437	KCNQ2
13	54200001	54250000	2.57437	CHRNA4
16	80980001	81030000	2.57197	LOC100297820
7	15820001	15870000	2.57132	PRKCSH
7	15820001	15870000	2.57132	LOC112447346
7	15820001	15870000	2.57132	ELAVL3
7	15820001	15870000	2.57132	ZNF653
7	15820001	15870000	2.57132	ECSIT
16	44400001	44450000	2.57078	LOC107131287
16	44400001	44450000	2.57078	CA6
25	900001	950000	2.57075	CACNA1H
8	84560001	84610000	2.57059	WNK2
8	69180001	69230000	2.56907	DOK2
10	54860001	54910000	2.56898	DNAAF4
22	12080001	12130000	2.56669	SCN5A
22	12080001	12130000	2.56669	SCN10A
3	9300001	9350000	2.56504	NHLH1
3	9300001	9350000	2.56504	NCSTN
21	28080001	28130000	2.56407	APBA2
21	28080001	28130000	2.56407	FAM189A1
14	680001	730000	2.56345	MIR1839
14	680001	730000	2.56345	LOC112449560
14	680001	730000	2.56345	HGH1
14	680001	730000	2.56345	WDR97
14	680001	730000	2.56345	MAF1
14	680001	730000	2.56345	MROH1
11	14700001	14750000	2.56294	SPAST
2	122080001	122130000	2.56188	HCRTR1
2	122080001	122130000	2.56188	PEF1
2	122080001	122130000	2.56188	LOC101902428
25	3160001	3210000	2.55993	LOC112444322
25	3160001	3210000	2.55993	CREBBP
3	6860001	6910000	2.55953	UAP1
6	5480001	5530000	2.55801	LOC112447028
5	49100001	49150000	2.55563	GNS
5	49100001	49150000	2.55563	RASSF3
21	24240001	24290000	2.55553	ADAMTSL3
2	119600001	119650000	2.55505	DIS3L2
12	30900001	30950000	2.55413	TRNAG-CCC
12	30900001	30950000	2.55413	LOC112449055
12	30900001	30950000	2.55413	SLC7A1
12	30900001	30950000	2.55413	LOC107132982
20	14340001	14390000	2.55406	LOC112442990
20	14340001	14390000	2.55406	LOC112442989
20	14340001	14390000	2.55406	LOC112442991
2	131860001	131910000	2.55114	SH2D5
2	131860001	131910000	2.55114	HP1BP3
19	16820001	16870000	2.55076	LOC104969069
19	16820001	16870000	2.55076	ASIC2
5	66980001	67030000	2.54848	LOC112446615
16	80100001	80150000	2.54836	LOC112441777
16	80100001	80150000	2.54836	LOC104972797
16	80100001	80150000	2.54836	SYT2
16	80100001	80150000	2.54836	PPP1R12B
9	86200001	86250000	2.54833	UST
5	35580001	35630000	2.54797	NELL2
19	44620001	44670000	2.54722	GFAP
19	44620001	44670000	2.54722	KIF18B
19	44620001	44670000	2.54722	LOC104975097
19	44620001	44670000	2.54722	C1QL1
1	95860001	95910000	2.54685	PLD1
1	95860001	95910000	2.54685	LOC101905533
3	360001	410000	2.54619	TIPRL
2	131880001	131930000	2.54518	SH2D5
2	131880001	131930000	2.54518	KIF17
2	131880001	131930000	2.54518	HP1BP3
20	15080001	15130000	2.54404	RNF180
15	58900001	58950000	2.54335	TRNAC-GCA
15	58900001	58950000	2.54335	METTL15
6	5500001	5550000	2.54332	LOC112447028
16	42360001	42410000	2.54102	UBIAD1
16	42360001	42410000	2.54102	MTOR
19	37560001	37610000	2.53967	SNF8
19	37560001	37610000	2.53967	GIP
19	37560001	37610000	2.53967	UBE2Z
19	34340001	34390000	2.53759	MIEF2
19	34340001	34390000	2.53759	SMCR8
19	34340001	34390000	2.53759	TOP3A
19	34340001	34390000	2.53759	FLII
19	34340001	34390000	2.53759	SHMT1
5	67000001	67050000	2.53609	LOC112446615
5	67000001	67050000	2.53609	C5H12orf42
28	300001	350000	2.53597	OR5AS1
19	45560001	45610000	2.53555	NSF
19	45560001	45610000	2.53555	ARF2
16	44420001	44470000	2.53533	CA6
19	160001	210000	2.53338	LOC524702
15	58940001	58990000	2.53057	METTL15
14	460001	510000	2.52989	FOXH1
14	460001	510000	2.52989	TONSL
14	460001	510000	2.52989	VPS28
14	460001	510000	2.52989	PPP1R16A
14	460001	510000	2.52989	KIFC2
14	460001	510000	2.52989	CYHR1
20	15060001	15110000	2.52106	RNF180
18	43640001	43690000	2.51484	LRP3
18	43640001	43690000	2.51484	SLC7A10
15	6380001	6430000	2.51476	BIRC3
18	14760001	14810000	2.51475	DBNDD1
18	14760001	14810000	2.51475	LOC532875
18	14760001	14810000	2.51475	GAS8
18	14760001	14810000	2.51475	LOC100296324
11	14680001	14730000	2.51208	SPAST
1	129820001	129870000	2.51162	LOC112447798
19	80001	130000	2.51144	LOC531039
21	32840001	32890000	2.5095	LINGO1
8	43880001	43930000	2.50774	KANK1
19	34280001	34330000	2.50718	PRPSAP2
19	34280001	34330000	2.50718	SHMT1
19	38040001	38090000	2.50657	LOC112442759
19	38040001	38090000	2.50657	SKAP1
5	11900001	11950000	2.50621	CCDC59
5	11900001	11950000	2.50621	METTL25
5	108440001	108490000	2.50463	CACNA1C
12	84080001	84130000	2.50359	MYO16
14	39860001	39910000	2.50209	ZFHX4
3	70680001	70730000	2.50096	LRRIQ3
19	48780001	48830000	2.49566	LOC112442687
3	33700001	33750000	2.49318	GSTM1
3	33700001	33750000	2.49318	LOC100295687
3	33700001	33750000	2.49318	GSTM2
3	33700001	33750000	2.49318	LOC107132300
16	39580001	39630000	2.49153	MIR214
16	39580001	39630000	2.49153	MIR3120
16	39580001	39630000	2.49153	MIR199A-1
16	39580001	39630000	2.49153	DNM3
18	2320001	2370000	2.49136	WDR59
18	2320001	2370000	2.49136	ZNRF1
18	2320001	2370000	2.49136	LOC112442249
16	45820001	45870000	2.49119	CAMTA1
21	42380001	42430000	2.49081	NUBPL
6	94580001	94630000	2.49073	ANTXR2
15	55980001	56030000	2.48937	LOC107133180
15	56260001	56310000	2.48909	ACER3
28	180001	230000	2.4876	LOC112444722
28	180001	230000	2.4876	LOC104968693
12	40480001	40530000	2.48653	PCDH9
3	70700001	70750000	2.48545	LRRIQ3
6	94560001	94610000	2.48513	ANTXR2
22	28920001	28970000	2.48357	SHQ1
5	108420001	108470000	2.48257	CACNA1C
25	100001	150000	2.48216	POLR3K
25	100001	150000	2.48216	SNRNP25
25	100001	150000	2.48216	IL9R
25	100001	150000	2.48216	MPG
25	100001	150000	2.48216	RHBDF1
5	11880001	11930000	2.48163	CCDC59
5	11880001	11930000	2.48163	METTL25
6	69840001	69890000	2.48067	LOC112447211
8	63260001	63310000	2.47862	CORO2A
23	13860001	13910000	2.4783	LOC112443929
23	13860001	13910000	2.4783	MOCS1
16	80960001	81010000	2.47677	LOC100297820
12	28260001	28310000	2.4767	PDS5B
18	25360001	25410000	2.47667	CCL22
18	25360001	25410000	2.47667	CX3CL1
19	16800001	16850000	2.47437	LOC104969069
19	16800001	16850000	2.47437	ASIC2
25	200001	250000	2.47283	HBM
25	200001	250000	2.47283	HBA
25	200001	250000	2.47283	HBA1
25	200001	250000	2.47283	HBQ1
25	200001	250000	2.47283	LUC7L
28	80001	130000	2.47005	LOC787869
1	69440001	69490000	2.46884	HEG1
2	120740001	120790000	2.46832	TMEM54
2	120740001	120790000	2.46832	RNF19B
2	120740001	120790000	2.46832	HPCA
4	59880001	59930000	2.46782	ELMO1
16	42340001	42390000	2.46758	UBIAD1
16	42340001	42390000	2.46758	LOC112441837
1	74180001	74230000	2.46571	HRASLS
13	23040001	23090000	2.46442	DNAJC1
16	44520001	44570000	2.46385	ENO1
12	31640001	31690000	2.46142	FLT1
4	40320001	40370000	2.45975	LOC518526
4	40320001	40370000	2.45975	LOC112446370
15	55880001	55930000	2.45935	EMSY
20	14440001	14490000	2.4565	LOC112442991
20	14440001	14490000	2.4565	CWC27
6	70160001	70210000	2.45635	KIT
14	22840001	22890000	2.45635	XKR4
16	41400001	41450000	2.45158	TRNAG-CCC
16	41400001	41450000	2.45158	VPS13D
4	65260001	65310000	2.45091	ADCYAP1R1
17	55100001	55150000	2.44927	PHETA1
17	55100001	55150000	2.44927	SH2B3
20	14320001	14370000	2.44191	LOC112442990
20	14320001	14370000	2.44191	LOC112442989
20	14320001	14370000	2.44191	ADAMTS6
20	14320001	14370000	2.44191	LOC112442991
2	72100001	72150000	2.44126	INHBB
7	38980001	39030000	2.44107	DDX41
7	38980001	39030000	2.44107	PDLIM7
7	38980001	39030000	2.44107	DOK3
7	38980001	39030000	2.44107	FAM193B
20	71700001	71750000	2.4408	AHRR
10	54940001	54990000	2.44025	MIR628
10	54940001	54990000	2.44025	CCPG1
10	54940001	54990000	2.44025	PIGB
19	33840001	33890000	2.43898	ALDH3A1
19	33840001	33890000	2.43898	ULK2
8	69300001	69350000	2.43705	XPO7
8	69300001	69350000	2.43705	NPM2
21	24260001	24310000	2.43436	ADAMTSL3
3	103260001	103310000	2.43429	LOC614376
3	103260001	103310000	2.43429	SLC2A1
2	122000001	122050000	2.43351	COL16A1
1	65720001	65770000	2.4331	STXBP5L
7	39040001	39090000	2.43302	LOC509184
7	39040001	39090000	2.43302	FAM193B
3	98920001	98970000	2.43272	LOC112446067
3	98920001	98970000	2.43272	CMPK1
3	98920001	98970000	2.43272	STIL
7	2220001	2270000	2.43244	ADAMTS2
19	44640001	44690000	2.4324	KIF18B
19	44640001	44690000	2.4324	LOC104975097
19	44640001	44690000	2.4324	C1QL1
14	22820001	22870000	2.43165	XKR4
2	120760001	120810000	2.43146	TMEM54
2	120760001	120810000	2.43146	FNDC5
2	120760001	120810000	2.43146	HPCA
25	25640001	25690000	2.4296	XPO6
5	48500001	48550000	2.42938	LEMD3
5	48500001	48550000	2.42938	MSRB3
20	620001	670000	2.42762	SLIT3
5	48440001	48490000	2.42627	MSRB3
16	39560001	39610000	2.42303	DNM3
3	72980001	73030000	2.42202	NEGR1
3	380001	430000	2.42189	TIPRL
15	21580001	21630000	2.42065	LOC112441564
15	21580001	21630000	2.42065	COLCA2
19	33820001	33870000	2.4173	ULK2
7	19040001	19090000	2.41488	PTPRS
22	7080001	7130000	2.41401	CNOT10
25	160001	210000	2.41181	HBZ
25	160001	210000	2.41181	NPRL3
4	103860001	103910000	2.4107	LOC104972252
4	103860001	103910000	2.4107	DENND2A
12	31660001	31710000	2.41058	FLT1
10	29860001	29910000	2.40966	FMN1
13	64260001	64310000	2.40951	MIR499
13	64260001	64310000	2.40951	MYH7B
13	64260001	64310000	2.40951	TRPC4AP
21	17540001	17590000	2.40858	AGBL1
1	2480001	2530000	2.4071	OLIG1
1	2480001	2530000	2.4071	LOC100848368
3	70660001	70710000	2.40671	LRRIQ3
10	87240001	87290000	2.40623	TGFB3
10	87240001	87290000	2.40623	IFT43
12	30880001	30930000	2.40447	TRNAG-CCC
12	30880001	30930000	2.40447	LOC112449055
12	30880001	30930000	2.40447	LOC107132982
19	39900001	39950000	2.40309	CDK12
21	28100001	28150000	2.40294	FAM189A1
7	39060001	39110000	2.40118	LOC509184
21	6780001	6830000	2.40099	LYSMD4
21	32820001	32870000	2.39746	LINGO1
20	10380001	10430000	2.39608	TRNAE-CUC
20	10380001	10430000	2.39608	AK6
20	10380001	10430000	2.39608	CCDC125
5	48160001	48210000	2.3957	LOC101905641
5	48160001	48210000	2.3957	LOC101905683
5	108280001	108330000	2.39561	DCP1B
5	108280001	108330000	2.39561	CACNA2D4
22	53140001	53190000	2.39549	CCR3
22	53140001	53190000	2.39549	LOC529196
20	14700001	14750000	2.39519	SREK1IP1
20	14700001	14750000	2.39519	CWC27
15	56320001	56370000	2.39474	ACER3
3	6880001	6930000	2.39416	UAP1
1	65240001	65290000	2.39302	LOC112447306
13	23020001	23070000	2.39201	DNAJC1
25	240001	290000	2.3919	FAM234A
25	240001	290000	2.3919	LUC7L
8	69340001	69390000	2.39073	FGF17
8	69340001	69390000	2.39073	DMTN
8	69340001	69390000	2.39073	NPM2
18	52480001	52530000	2.39057	CEACAM16
18	52480001	52530000	2.39057	LOC104974890
18	52480001	52530000	2.39057	LOC107131434
18	52480001	52530000	2.39057	LOC101904248
18	52480001	52530000	2.39057	BCL3
20	14420001	14470000	2.38994	LOC112442991
20	14420001	14470000	2.38994	CWC27
1	69500001	69550000	2.38993	HEG1
1	69500001	69550000	2.38993	SLC12A8
24	37480001	37530000	2.38977	TGIF1
26	41620001	41670000	2.38969	ATE1
2	106300001	106350000	2.38958	TMBIM1
2	106300001	106350000	2.38958	PNKD
15	21560001	21610000	2.38774	LOC112441564
15	21560001	21610000	2.38774	C15H11orf53
15	21560001	21610000	2.38774	LOC112441609
15	21560001	21610000	2.38774	COLCA2
8	61740001	61790000	2.38426	FRMPD1
5	17760001	17810000	2.38366	C5H12orf50
4	46160001	46210000	2.38356	LOC107132398
4	46160001	46210000	2.38356	KMT2E
25	1380001	1430000	2.38197	HAGH
25	1380001	1430000	2.38197	FAHD1
25	1380001	1430000	2.38197	MEIOB
19	52060001	52110000	2.38187	NPTX1
19	52060001	52110000	2.38187	ENDOV
21	43060001	43110000	2.38009	AKAP6
10	54980001	55030000	2.37984	PIGB
10	54980001	55030000	2.37984	LOC788201
10	54980001	55030000	2.37984	RAB27A
16	42980001	43030000	2.3794	PEX14
8	69320001	69370000	2.37601	FGF17
8	69320001	69370000	2.37601	XPO7
8	69320001	69370000	2.37601	DMTN
8	69320001	69370000	2.37601	NPM2
3	19020001	19070000	2.37574	MRPL9
3	19020001	19070000	2.37574	RIIAD1
3	19020001	19070000	2.37574	CELF3
13	53720001	53770000	2.37573	MYT1
20	17040001	17090000	2.37439	KIF2A
8	43900001	43950000	2.37405	KANK1
26	41520001	41570000	2.37351	FGFR2
8	96580001	96630000	2.37342	ZNF462
8	63300001	63350000	2.37203	TBC1D2
8	63300001	63350000	2.37203	CORO2A
16	44880001	44930000	2.37153	RERE
5	11940001	11990000	2.37125	METTL25
20	14960001	15010000	2.37008	RGS7BP
26	28740001	28790000	2.36777	LOC101905219
10	59020001	59070000	2.36768	LOC112448484
28	13760001	13810000	2.36669	FXYD4
28	13760001	13810000	2.36669	HNRNPF
2	111080001	111130000	2.3661	ACSL3
2	120680001	120730000	2.3655	MIR2357
2	120680001	120730000	2.3655	RNF19B
8	39140001	39190000	2.36169	PDCD1LG2
8	39140001	39190000	2.36169	LOC104969334
13	24620001	24670000	2.36148	KIAA1217
20	13640001	13690000	2.35983	ERBIN
15	21600001	21650000	2.35955	POU2AF1
2	71680001	71730000	2.35883	PTPN4
10	29820001	29870000	2.35862	FMN1
2	111040001	111090000	2.35311	ACSL3
3	98940001	98990000	2.35303	LOC112446067
3	98940001	98990000	2.35303	STIL
4	46180001	46230000	2.35297	LOC107132398
4	46180001	46230000	2.35297	KMT2E
16	59520001	59570000	2.35238	RASAL2
17	67160001	67210000	2.35201	MN1
28	15260001	15310000	2.35141	SLC16A9
18	11280001	11330000	2.35077	LOC112442265
18	11280001	11330000	2.35077	GSE1
19	9600001	9650000	2.35064	LOC112442868
19	9600001	9650000	2.35064	LOC112442863
19	9600001	9650000	2.35064	LOC112442866
19	9600001	9650000	2.35064	LOC112442784
19	9600001	9650000	2.35064	MGC137055
19	9600001	9650000	2.35064	LOC112442795
19	9600001	9650000	2.35064	TEX14
13	54180001	54230000	2.34945	KCNQ2
6	94540001	94590000	2.34845	ANTXR2
19	22980001	23030000	2.34824	RTN4RL1
15	620001	670000	2.34694	LOC531237
26	41540001	41590000	2.34457	FGFR2
19	52120001	52170000	2.34456	LOC509283
19	39640001	39690000	2.34371	TRNAC-GCA
19	39640001	39690000	2.34371	TRNAC-GCA
19	39640001	39690000	2.34371	PLXDC1
19	39640001	39690000	2.34371	ARL5C
19	39640001	39690000	2.34371	CACNB1
18	39240001	39290000	2.3437	TRNAG-UCC
18	39240001	39290000	2.3437	LOC619131
18	39240001	39290000	2.3437	ATXN1L
18	39240001	39290000	2.3437	AP1G1
25	2920001	2970000	2.34309	CLUAP1
25	2920001	2970000	2.34309	NLRC3
25	2920001	2970000	2.34309	SLX4
19	9740001	9790000	2.3427	PPM1E
22	28940001	28990000	2.34253	LOC101903207
7	50340001	50390000	2.3423	SIL1
18	25340001	25390000	2.34206	CCL22
18	25340001	25390000	2.34206	CX3CL1
19	180001	230000	2.34182	LOC524702
9	94080001	94130000	2.34123	ZDHHC14
25	3260001	3310000	2.34018	ADCY9
4	45000001	45050000	2.33727	RELN
19	44660001	44710000	2.33634	C1QL1
20	13420001	13470000	2.3363	MIR2285Z
20	13420001	13470000	2.3363	MIR2285Q
20	13420001	13470000	2.3363	SREK1
2	71600001	71650000	2.33535	PTPN4
26	44780001	44830000	2.33387	LOC112444497
18	25440001	25490000	2.33321	CIAPIN1
18	25440001	25490000	2.33321	LOC104974796
18	25440001	25490000	2.33321	COQ9
18	25440001	25490000	2.33321	POLR2C
18	25440001	25490000	2.33321	DOK4
12	31600001	31650000	2.33282	FLT1
3	94480001	94530000	2.33238	NRDC
9	62600001	62650000	2.33206	LOC104969583
9	62600001	62650000	2.33206	GJB7
9	62600001	62650000	2.33206	ZNF292
25	3800001	3850000	2.33085	LOC112444344
25	3800001	3850000	2.33085	NUDT16L1
25	3800001	3850000	2.33085	C25H16orf71
25	3800001	3850000	2.33085	ZNF500
25	3800001	3850000	2.33085	ANKS3
27	38020001	38070000	2.33074	LOC112444635
27	38020001	38070000	2.33074	CSGALNACT1
19	39920001	39970000	2.3297	CDK12
20	440001	490000	2.32944	SLIT3
17	47300001	47350000	2.32813	TMEM132D
17	46340001	46390000	2.32787	STX2
17	46340001	46390000	2.32787	RIMBP2
16	80080001	80130000	2.32787	LOC112441777
16	80080001	80130000	2.32787	LOC104972797
16	80080001	80130000	2.32787	SYT2
7	4720001	4770000	2.3263	ISYNA1
7	4720001	4770000	2.3263	SSBP4
7	4720001	4770000	2.3263	LOC101908182
7	4720001	4770000	2.3263	ELL
20	55700001	55750000	2.3249	LOC107131579
16	39540001	39590000	2.32476	DNM3
26	39200001	39250000	2.32469	NANOS1
26	39200001	39250000	2.32469	EIF3A
21	24220001	24270000	2.32318	ADAMTSL3
5	75560001	75610000	2.32127	IL2RB
5	75560001	75610000	2.32127	LOC510185
27	34840001	34890000	2.31975	ADAM18
20	13440001	13490000	2.31821	MIR2285Z
20	13440001	13490000	2.31821	MIR2285Q
20	13440001	13490000	2.31821	SREK1
8	63220001	63270000	2.31817	TRIM14
8	63220001	63270000	2.31817	CORO2A
13	23860001	23910000	2.31753	LOC112449429
2	69620001	69670000	2.31587	CCDC93
15	21540001	21590000	2.31521	LOC112441564
15	21540001	21590000	2.31521	C15H11orf53
15	21540001	21590000	2.31521	LOC112441609
15	21540001	21590000	2.31521	COLCA2
20	71740001	71790000	2.31486	AHRR
20	71740001	71790000	2.31486	PDCD6
24	37500001	37550000	2.31471	TGIF1
15	21520001	21570000	2.31376	C15H11orf53
15	21520001	21570000	2.31376	LOC112441609
15	23920001	23970000	2.31355	TTC12
15	23920001	23970000	2.31355	ANKK1
15	23920001	23970000	2.31355	DRD2
19	45580001	45630000	2.31253	NSF
19	45580001	45630000	2.31253	ARF2
4	46140001	46190000	2.31173	LOC107132398
5	94320001	94370000	2.31033	EPS8
5	94320001	94370000	2.31033	PTPRO
2	71660001	71710000	2.30957	PTPN4
12	31620001	31670000	2.3095	FLT1
13	59640001	59690000	2.30797	MC3R
13	59640001	59690000	2.30797	SIRPD
13	59640001	59690000	2.30797	SIRPB2
12	75020001	75070000	2.30779	LOC112449078
12	75020001	75070000	2.30779	LOC104973650
12	75020001	75070000	2.30779	IPO5
13	23000001	23050000	2.30737	DNAJC1
10	29940001	29990000	2.30696	GREM1
18	11260001	11310000	2.30688	LOC112442265
18	11260001	11310000	2.30688	GSE1
9	76480001	76530000	2.30624	CCDC28A
16	42380001	42430000	2.30597	UBIAD1
16	42380001	42430000	2.30597	MTOR
3	33740001	33790000	2.30547	GSTM1
3	33740001	33790000	2.30547	LOC107132300
5	49080001	49130000	2.30315	GNS
5	49080001	49130000	2.30315	RASSF3
2	58560001	58610000	2.30233	SPOPL
10	29880001	29930000	2.30185	FMN1
3	19000001	19050000	2.30178	OAZ3
3	19000001	19050000	2.30178	MRPL9
3	19000001	19050000	2.30178	TDRKH
3	33720001	33770000	2.30058	LOC100295687
3	33720001	33770000	2.30058	GSTM1
3	33720001	33770000	2.30058	GSTM2
3	33720001	33770000	2.30058	LOC107132300
18	13040001	13090000	2.30022	LOC112442245
19	34260001	34310000	2.29957	SLC5A10
19	34260001	34310000	2.29957	FAM83G
19	34260001	34310000	2.29957	PRPSAP2
18	39260001	39310000	2.29892	AP1G1
25	1220001	1270000	2.29839	IFT140
25	1220001	1270000	2.29839	CRAMP1
8	39160001	39210000	2.29698	PDCD1LG2
8	39160001	39210000	2.29698	LOC104969334
2	27220001	27270000	2.29632	LOC112443601
2	27220001	27270000	2.29632	G6PC2
2	27220001	27270000	2.29632	NOSTRIN
2	27220001	27270000	2.29632	SPC25
9	62300001	62350000	2.29627	ORC3
9	62300001	62350000	2.29627	RARS2
12	23640001	23690000	2.29526	UFM1
5	48460001	48510000	2.29503	MSRB3
29	37480001	37530000	2.29405	LOC613739
29	37480001	37530000	2.29405	LOC100847667
29	37480001	37530000	2.29405	VPS37C
10	24780001	24830000	2.2932	LOC112448552
2	47360001	47410000	2.29298	KIF5C
14	480001	530000	2.29216	TONSL
14	480001	530000	2.29216	VPS28
14	480001	530000	2.29216	CYHR1
5	73140001	73190000	2.29213	LOC101905163
3	58600001	58650000	2.2899	DDAH1
8	45140001	45190000	2.28958	LOC101902390
8	45140001	45190000	2.28958	PIP5K1B
19	9760001	9810000	2.28956	PPM1E
2	71540001	71590000	2.28799	PTPN4
19	8180001	8230000	2.28779	MSI2
3	9280001	9330000	2.28739	LOC101902818
3	9280001	9330000	2.28739	LOC104971425
3	9280001	9330000	2.28739	NHLH1
3	9280001	9330000	2.28739	VANGL2
3	72960001	73010000	2.28707	NEGR1
1	72960001	73010000	2.28705	LOC104970893
1	72960001	73010000	2.28705	LOC104970894
28	23740001	23790000	2.28598	CTNNA3
13	24640001	24690000	2.28397	KIAA1217
24	29940001	29990000	2.28377	LOC112444146
24	29940001	29990000	2.28377	CHST9
3	14340001	14390000	2.28367	MEF2D
5	42960001	43010000	2.28365	MIR2284Z-5
5	42960001	43010000	2.28365	PTPRB
1	69460001	69510000	2.28319	HEG1
3	19040001	19090000	2.28309	RIIAD1
3	19040001	19090000	2.28309	CELF3
3	19040001	19090000	2.28309	SNX27
25	400001	450000	2.28281	RAB11FIP3
25	400001	450000	2.28281	LOC104975822
15	54620001	54670000	2.28278	GDPD5
19	45540001	45590000	2.28213	NSF
25	80001	130000	2.28184	POLR3K
25	80001	130000	2.28184	SNRNP25
25	80001	130000	2.28184	IL9R
25	80001	130000	2.28184	RHBDF1
25	60001	110000	2.28074	IL9R
27	40360001	40410000	2.28053	RARB
10	30080001	30130000	2.27814	LOC112448434
10	30080001	30130000	2.27814	ARHGAP11A
10	54960001	55010000	2.27797	CCPG1
10	54960001	55010000	2.27797	PIGB
10	54960001	55010000	2.27797	LOC788201
2	120780001	120830000	2.27795	TMEM54
2	120780001	120830000	2.27795	FNDC5
2	120780001	120830000	2.27795	HPCA
2	120780001	120830000	2.27795	S100PBP
20	420001	470000	2.27715	SLIT3
22	53160001	53210000	2.27613	CCR3
22	53160001	53210000	2.27613	LOC529196
1	126440001	126490000	2.27602	PLS1
1	126440001	126490000	2.27602	ATR
3	57100001	57150000	2.27586	HS2ST1
3	57100001	57150000	2.27586	SELENOF
15	84660001	84710000	2.27483	LOC617614
15	84660001	84710000	2.27483	LOC509025
18	43660001	43710000	2.27453	SLC7A10
1	66260001	66310000	2.27352	IQCB1
1	66260001	66310000	2.27352	EAF2
27	140001	190000	2.2733	LOC787624
18	36580001	36630000	2.27303	TRNAD-GUC
20	14060001	14110000	2.27202	ADAMTS6
12	84580001	84630000	2.27164	LOC101905821
12	84580001	84630000	2.27164	IRS2
19	9580001	9630000	2.27155	LOC112442864
19	9580001	9630000	2.27155	LOC112442865
19	9580001	9630000	2.27155	LOC112442868
19	9580001	9630000	2.27155	LOC112442863
19	9580001	9630000	2.27155	LOC112442866
19	9580001	9630000	2.27155	LOC112442784
19	9580001	9630000	2.27155	MGC137055
19	9580001	9630000	2.27155	TEX14
25	3300001	3350000	2.27087	ADCY9
23	14220001	14270000	2.27073	LOC107131723
19	52020001	52070000	2.27061	NPTX1
19	52020001	52070000	2.27061	ENDOV
5	48700001	48750000	2.27033	MIR2429
5	48700001	48750000	2.27033	WIF1
1	15780001	15830000	2.26969	NCAM2
9	32440001	32490000	2.26967	CEP85L
26	30480001	30530000	2.26921	XPNPEP1

## Sheet: Table S7
Table S7. Summary of genes from XP-EHH in Altay white-headed cattle.
CHROM	BIN_START	BIN_END	XP-EHH	GENE
6	69950001	70000000	5.29	LOC112447208
12	80700001	80750000	5.19	LOC112449140
26	12450001	12500000	5.01	RPP30
26	12450001	12500000	5.01	HTR7
6	70150001	70200000	4.81	KIT
26	12400001	12450000	4.75	HTR7
2	122050001	122100000	4.72	HCRTR1
2	122050001	122100000	4.72	PEF1
2	122050001	122100000	4.72	COL16A1
6	70200001	70250000	4.46	KIT
6	69100001	69150000	4.34	LNX1
15	48400001	48450000	4.33	HBG
15	48400001	48450000	4.33	OR51V1
15	48400001	48450000	4.33	LOC788633
15	48400001	48450000	4.33	LOC788649
15	48400001	48450000	4.33	LOC514976
2	122100001	122150000	4.31	HCRTR1
2	122100001	122150000	4.31	LOC101902428
2	122100001	122150000	4.31	TINAGL1
2	122150001	122200000	4.26	TINAGL1
2	122150001	122200000	4.26	LOC112442289
6	68900001	68950000	4.25	SCFD2
6	68900001	68950000	4.25	FIP1L1
13	11800001	11850000	4.14	CAMK1D
15	48450001	48500000	4.12	LOC514976
22	34100001	34150000	4.11	SUCLG2
15	48550001	48600000	4.02	LOC781403
15	48550001	48600000	4.02	LOC505646
14	23050001	23100000	3.97	TGS1
14	23050001	23100000	3.97	TMEM68
6	69150001	69200000	3.95	LNX1
20	14750001	14800000	3.87	SREK1IP1
20	14750001	14800000	3.87	SHISAL2B
5	35700001	35750000	3.86	NELL2
6	66250001	66300000	3.84	ATP10D
6	66250001	66300000	3.84	CORIN
19	14200001	14250000	3.84	LOC515676
19	14200001	14250000	3.84	LOC525415
6	68950001	69000000	3.82	FIP1L1
13	57200001	57250000	3.79	ZNF831
10	73500001	73550000	3.79	PRKCH
2	122000001	122050000	3.77	COL16A1
20	14200001	14250000	3.76	ADAMTS6
17	65050001	65100000	3.74	TMEM211
17	65050001	65100000	3.74	SGSM1
21	28100001	28150000	3.71	FAM189A1
2	34800001	34850000	3.68	SLC4A10
15	5050001	5100000	3.68	DYNC2H1
4	45100001	45150000	3.67	RELN
6	69750001	69800000	3.65	PDGFRA
2	110800001	110850000	3.65	LOC538702
2	110800001	110850000	3.65	MOGAT1
2	110800001	110850000	3.65	FARSB
6	66400001	66450000	3.64	CORIN
2	119800001	119850000	3.62	DIS3L2
4	94800001	94850000	3.6	LOC107131356
4	94800001	94850000	3.6	MKLN1
22	33850001	33900000	3.59	SUCLG2
20	55500001	55550000	3.59	LOC101905359
2	121950001	122000000	3.58	ADGRB2
4	94900001	94950000	3.57	LOC101904500
4	94900001	94950000	3.57	MKLN1
26	9300001	9350000	3.56	PAPSS2
2	119750001	119800000	3.56	DIS3L2
3	350001	400000	3.55	TIPRL
6	66350001	66400000	3.54	TRNAC-GCA
6	66350001	66400000	3.54	CORIN
16	45450001	45500000	3.53	TNFRSF9
1	138050001	138100000	3.53	CPNE4
13	12300001	12350000	3.52	UPF2
6	69000001	69050000	3.51	FIP1L1
6	69000001	69050000	3.51	LNX1
6	67450001	67500000	3.5	OCIAD1
5	24100001	24150000	3.5	CEP83
22	33950001	34000000	3.49	SUCLG2
3	9100001	9150000	-3.49	CD84
3	9100001	9150000	-3.49	LOC112445929
28	150001	200000	3.46	LOC531024
28	150001	200000	3.46	LOC104968693
6	69850001	69900000	3.45	LOC112447211
13	57150001	57200000	3.45	ZNF831
10	30100001	30150000	3.45	LOC112448434
1	138150001	138200000	3.43	CPNE4
11	62600001	62650000	3.42	LOC107132935
11	14750001	14800000	3.4	SPAST
11	14750001	14800000	3.4	SLC30A6
22	28150001	28200000	3.39	PDZRN3
15	48500001	48550000	3.39	LOC781483
15	48500001	48550000	3.39	LOC781444
4	45050001	45100000	3.37	RELN
24	30550001	30600000	3.37	TAF4B
19	52000001	52050000	3.37	ENDOV
19	52000001	52050000	3.37	RPTOR
1	138200001	138250000	3.37	CPNE4
3	6850001	6900000	3.36	DDR2
13	12250001	12300000	3.36	DHTKD1
13	400001	450000	3.35	LOC788064
5	17800001	17850000	3.34	C5H12orf29
5	17800001	17850000	3.34	CEP290
5	17800001	17850000	3.34	C5H12orf50
8	64500001	64550000	3.33	LOC539818
8	64500001	64550000	3.33	LOC101908166
18	3800001	3850000	3.33	LOC112442251
10	30050001	30100000	3.33	ARHGAP11A
10	30050001	30100000	3.33	SCG5
5	24150001	24200000	3.32	CEP83
3	150001	200000	3.32	LOC790004
13	12350001	12400000	3.32	UPF2
7	27100001	27150000	3.31	2022-03-03
7	27100001	27150000	3.31	LMNB1
5	18550001	18600000	-3.31	LOC104972350
2	88600001	88650000	3.29	LOC107131509
21	45550001	45600000	3.29	PSMA6
21	45550001	45600000	3.29	LOC101907132
11	33200001	33250000	3.29	NRXN1
2	41700001	41750000	3.28	GALNT13
1	138550001	138600000	3.28	NUDT16
1	138550001	138600000	3.28	LOC112448300
1	138550001	138600000	3.28	NEK11
9	94250001	94300000	3.27	ZDHHC14
7	15850001	15900000	3.27	LOC112447346
7	15850001	15900000	3.27	CNN1
7	15850001	15900000	3.27	ELOF1
7	15850001	15900000	3.27	ZNF653
7	15850001	15900000	3.27	ECSIT
20	14950001	15000000	3.26	RGS7BP
1	110650001	110700000	3.26	TRNAW-CCA
1	110650001	110700000	3.26	LEKR1
2	71600001	71650000	3.25	PTPN4
3	9050001	9100000	-3.25	CD84
3	9050001	9100000	-3.25	LOC112445929
1	138500001	138550000	3.24	NUDT16
1	138500001	138550000	3.24	LOC104971058
8	106050001	106100000	3.23	ASTN2
6	66850001	66900000	3.22	TEC
1	110600001	110650000	3.22	LEKR1
29	42450001	42500000	3.21	STIP1
29	42450001	42500000	3.21	MACROD1
4	94850001	94900000	3.2	MKLN1
23	37450001	37500000	3.2	LOC112443854
23	37450001	37500000	3.2	E2F3
20	14800001	14850000	3.2	RGS7BP
13	57050001	57100000	3.2	EDN3
9	76350001	76400000	3.19	NHSL1
8	106100001	106150000	3.19	ASTN2
6	66150001	66200000	3.19	ATP10D
15	17900001	17950000	3.19	ATM
2	119700001	119750000	3.17	DIS3L2
20	14600001	14650000	3.17	CWC27
24	30500001	30550000	3.16	TAF4B
6	68500001	68550000	3.15	RASL11B
6	68500001	68550000	3.15	SCFD2
21	47350001	47400000	3.15	SLC25A21
15	48600001	48650000	3.15	LOC781324
6	68450001	68500000	3.14	LOC112447078
24	30600001	30650000	3.14	PSMA8
24	30600001	30650000	3.14	TAF4B
23	10700001	10750000	3.14	CPNE5
17	28550001	28600000	3.14	LOC112441996
9	76500001	76550000	3.13	CCDC28A
3	250001	300000	3.13	TBX19
16	43500001	43550000	3.13	RBP7
16	43500001	43550000	3.13	UBE4B
12	13500001	13550000	3.13	ENOX1
22	34000001	34050000	3.12	SUCLG2
22	33900001	33950000	3.12	SUCLG2
2	71550001	71600000	3.11	PTPN4
20	14900001	14950000	3.09	RGS7BP
12	73100001	73150000	3.09	DNAJC3
6	88650001	88700000	3.08	RASSF6
2	88500001	88550000	3.08	TYW5
2	88500001	88550000	3.08	MAIP1
25	13850001	13900000	3.08	C25H16orf45
6	68550001	68600000	3.06	SCFD2
28	700001	750000	3.06	RHOU
1	108050001	108100000	3.06	SCHIP1
22	32150001	32200000	3.05	FRMD4B
15	5100001	5150000	3.05	DYNC2H1
5	18600001	18650000	-3.05	LOC104972350
22	31650001	31700000	-3.05	MITF
6	66750001	66800000	3.04	TXK
8	106000001	106050000	3.03	ASTN2
6	66300001	66350000	3.03	CORIN
23	8800001	8850000	3.02	LOC112443807
23	8800001	8850000	3.02	UHRF1BP1
20	14650001	14700000	3.02	CWC27
19	48800001	48850000	3.02	LOC112442687
6	66900001	66950000	3.01	TEC
5	17850001	17900000	3.01	CEP290
5	11950001	12000000	3.01	METTL25
2	71500001	71550000	3.01	PTPN4
1	9950001	10000000	3.01	CYYR1
19	51950001	52000000	3.01	RPTOR
21	45500001	45550000	3	PSMA6
21	45500001	45550000	3	KIAA0391
19	13500001	13550000	3	ACACA
1	15350001	15400000	3	NCAM2
3	15700001	15750000	-3	LOC112446085
3	15700001	15750000	-3	KCNN3
20	14700001	14750000	2.99	SREK1IP1
20	14700001	14750000	2.99	CWC27
19	13550001	13600000	2.99	ACACA
1	126400001	126450000	2.99	TRNAG-UCC
1	126400001	126450000	2.99	PLS1
6	68150001	68200000	2.98	LOC112447158
4	54000001	54050000	2.98	FOXP2
2	88450001	88500000	2.98	C2H2orf69
2	88450001	88500000	2.98	TYW5
2	88450001	88500000	2.98	FTCDNL1
1	9900001	9950000	2.98	CYYR1
16	45550001	45600000	2.98	PER3
10	73550001	73600000	2.98	LOC112448508
10	73550001	73600000	2.98	PRKCH
22	31700001	31750000	-2.98	MITF
10	12800001	12850000	-2.98	LOC112448592
10	12800001	12850000	-2.98	MEGF11
5	11900001	11950000	2.97	CCDC59
5	11900001	11950000	2.97	METTL25
4	96150001	96200000	2.97	PLXNA4
29	42500001	42550000	2.97	TRPT1
29	42500001	42550000	2.97	DNAJC4
29	42500001	42550000	2.97	VEGFB
29	42500001	42550000	2.97	FKBP2
29	42500001	42550000	2.97	STIP1
29	42500001	42550000	2.97	FERMT3
29	42500001	42550000	2.97	NUDT22
29	42500001	42550000	2.97	PPP1R14B
28	23600001	23650000	2.97	CTNNA3
8	105900001	105950000	2.95	ASTN2
15	46900001	46950000	2.95	LOC112441574
1	109350001	109400000	2.95	RSRC1
21	31450001	31500000	2.94	ETFA
21	31450001	31500000	2.94	TMEM266
2	121800001	121850000	2.94	LOC112443216
2	121800001	121850000	2.94	PTP4A2
2	110850001	110900000	2.94	MOGAT1
1	138300001	138350000	2.94	CPNE4
7	15800001	15850000	2.93	PRKCSH
7	15800001	15850000	2.93	RGL3
7	15800001	15850000	2.93	CCDC151
7	15800001	15850000	2.93	ELAVL3
7	15800001	15850000	2.93	ZNF653
22	55000001	55050000	2.93	SLC6A1
9	82300001	82350000	2.92	LOC100294980
4	44900001	44950000	2.92	RELN
3	18850001	18900000	2.92	THEM4
13	1050001	1100000	2.92	PLCB1
6	98050001	98100000	2.91	LOC112447116
6	98050001	98100000	2.91	HPSE
6	98050001	98100000	2.91	COQ2
3	29950001	30000000	2.91	LOC101908104
3	29950001	30000000	2.91	MAGI3
25	20700001	20750000	2.91	USP31
2	121850001	121900000	2.91	LOC112442415
2	121850001	121900000	2.91	SPOCD1
17	28650001	28700000	2.91	C17H4orf33
13	57100001	57150000	2.91	ZNF831
6	35800001	35850000	2.9	FAM13A
5	49050001	49100000	2.9	GNS
5	35750001	35800000	2.9	NELL2
2	71750001	71800000	2.9	TRNAG-CCC
2	71750001	71800000	2.9	EPB41L5
23	50350001	50400000	2.9	SLC22A23
21	28050001	28100000	2.9	APBA2
21	28050001	28100000	2.9	FAM189A1
27	34800001	34850000	2.89	ADAM3A
12	72150001	72200000	-2.89	LOC100337108
12	72150001	72200000	-2.89	LOC112449109
5	35650001	35700000	2.88	NELL2
15	48350001	48400000	2.88	LOC528470
15	48350001	48400000	2.88	HBB
15	48350001	48400000	2.88	HBE2
15	48350001	48400000	2.88	LOC787671
14	23250001	23300000	2.88	RPS20
14	23250001	23300000	2.88	LOC112449628
14	23250001	23300000	2.88	LOC112449630
14	23250001	23300000	2.88	MOS
1	56650001	56700000	-2.88	PHLDB2
8	103350001	103400000	2.86	COL27A1
6	88600001	88650000	2.86	RASSF6
6	88600001	88650000	2.86	LOC100140503
13	15250001	15300000	2.86	LOC112449251
1	10000001	10050000	2.86	CYYR1
10	55100001	55150000	2.86	RSL24D1
23	14250001	14300000	2.85	LOC100847495
23	14250001	14300000	2.85	LRFN2
13	8500001	8550000	2.85	MACROD2
11	80850001	80900000	2.85	GEN1
11	80850001	80900000	2.85	SMC6
16	8100001	8150000	-2.85	LOC112441780
16	8100001	8150000	-2.85	LOC100848559
8	105950001	106000000	2.84	ASTN2
4	79000001	79050000	2.84	GLI3
1	1800001	1850000	2.84	ITSN1
10	35800001	35850000	2.84	BUB1B
10	35800001	35850000	2.84	LOC101905672
6	68850001	68900000	2.83	SCFD2
2	71700001	71750000	2.83	PTPN4
20	55450001	55500000	2.83	LOC101905359
17	32800001	32850000	2.83	LOC112442025
13	3150001	3200000	2.83	LOC112449245
11	33300001	33350000	2.83	NRXN1
10	77100001	77150000	2.83	TRNAG-CCC
10	77100001	77150000	2.83	FNTB
18	35250001	35300000	-2.83	RANBP10
18	35250001	35300000	-2.83	GFOD2
19	52150001	52200000	2.82	LOC509283
19	52050001	52100000	2.82	NPTX1
19	52050001	52100000	2.82	ENDOV
11	70150001	70200000	2.82	ALK
16	28600001	28650000	-2.82	ENAH
5	46150001	46200000	2.81	LOC112446700
5	46150001	46200000	2.81	LOC112446699
12	31700001	31750000	2.81	FLT1
7	65750001	65800000	-2.81	HAND1
26	12500001	12550000	2.8	RPP30
26	12500001	12550000	2.8	ANKRD1
2	131700001	131750000	2.8	LOC112443421
2	131700001	131750000	2.8	EIF4G3
26	9550001	9600000	2.79	PTEN
19	51850001	51900000	2.79	RPTOR
21	2250001	2300000	2.78	LOC101907203
1	137750001	137800000	2.78	CPNE4
2	110500001	110550000	2.77	LOC112443122
6	68650001	68700000	2.76	SCFD2
22	32100001	32150000	2.76	FRMD4B
5	57700001	57750000	-2.76	LOC100847112
5	57700001	57750000	-2.76	LOC615284
5	57700001	57750000	-2.76	LOC618816
19	48750001	48800000	2.75	SMURF2
16	5000001	5050000	2.75	LOC506707
14	22800001	22850000	2.75	XKR4
11	33150001	33200000	2.75	NRXN1
14	45150001	45200000	2.74	COLEC10
12	78750001	78800000	2.74	FGF14
5	43650001	43700000	2.73	RAB3IP
1	74150001	74200000	2.73	HRASLS
1	74150001	74200000	2.73	ATP13A5
11	33250001	33300000	2.73	NRXN1
18	14400001	14450000	-2.73	LOC112442271
18	14400001	14450000	-2.73	ANKRD11
5	12000001	12050000	2.72	METTL25
23	10850001	10900000	2.72	TRNAE-UUC
23	10850001	10900000	2.72	PI16
23	10850001	10900000	2.72	MTCH1
13	650001	700000	2.72	TMX4
2	38400001	38450000	-2.72	LOC101907729
4	45000001	45050000	2.71	RELN
25	500001	550000	2.71	WFIKKN1
25	500001	550000	2.71	METTL26
25	500001	550000	2.71	TRNAG-CCC
25	500001	550000	2.71	PIGQ
25	500001	550000	2.71	MCRIP2
25	500001	550000	2.71	RAB40C
1	137900001	137950000	2.71	CPNE4
7	19050001	19100000	2.7	KDM4B
7	101450001	101500000	2.7	SLCO6A1
4	94750001	94800000	2.7	LOC107131356
3	18900001	18950000	2.7	C2CD4D
3	18900001	18950000	2.7	THEM5
29	35150001	35200000	2.7	NTM
20	14850001	14900000	2.7	RGS7BP
12	31350001	31400000	2.7	MTUS2
11	44850001	44900000	2.7	LOC100300896
11	44850001	44900000	2.7	SULT1C4
11	44850001	44900000	2.7	SULT1C2
1	138450001	138500000	2.7	LOC104971058
7	61800001	61850000	-2.7	LOC112447455
7	61800001	61850000	-2.7	LOC112447454
7	61800001	61850000	-2.7	NDST1
4	105800001	105850000	-2.7	LOC101904045
4	105800001	105850000	-2.7	LOC101909872
4	105800001	105850000	-2.7	LOC112446440
4	105800001	105850000	-2.7	LOC101903590
4	105800001	105850000	-2.7	LOC112446447
4	105800001	105850000	-2.7	LOC100300510
4	105800001	105850000	-2.7	LOC509513
3	9150001	9200000	-2.7	LOC112445930
3	9150001	9200000	-2.7	SLAMF6
9	62500001	62550000	2.69	LOC112448057
9	62500001	62550000	2.69	C9H6orf163
7	15750001	15800000	2.69	TMEM205
7	15750001	15800000	2.69	CCDC159
7	15750001	15800000	2.69	SWSAP1
7	15750001	15800000	2.69	PLPPR2
7	15750001	15800000	2.69	EPOR
7	15750001	15800000	2.69	RGL3
29	35000001	35050000	2.69	LOC112444927
29	35000001	35050000	2.69	NTM
1	18700001	18750000	-2.69	CHODL
1	18700001	18750000	-2.69	TMPRSS15
29	42650001	42700000	2.68	RPS6KA4
29	42650001	42700000	2.68	TRNAE-UUC
2	119650001	119700000	2.68	DIS3L2
14	23000001	23050000	2.68	TMEM68
28	50001	100000	2.67	LOC787869
28	50001	100000	2.67	OR5D14
19	14250001	14300000	2.67	LOC100848100
19	14250001	14300000	2.67	LOC525415
11	41600001	41650000	2.67	LOC107132926
11	14600001	14650000	2.67	MEMO1
7	65700001	65750000	-2.67	SAP30L
7	65700001	65750000	-2.67	HAND1
7	65700001	65750000	-2.67	GALNT10
5	102350001	102400000	-2.67	LOC112446830
5	102350001	102400000	-2.67	LOC112446829
1	84050001	84100000	-2.67	DCUN1D1
10	18350001	18400000	-2.67	THSD4
6	67350001	67400000	2.66	FRYL
6	66200001	66250000	2.66	ATP10D
28	200001	250000	2.66	LOC112444722
24	48900001	48950000	2.66	DYM
11	82900001	82950000	2.65	COX8B
11	82900001	82950000	2.65	SIRT3
11	82900001	82950000	2.65	PSMD13
11	82900001	82950000	2.65	NLRP6
11	82900001	82950000	2.65	NBAS
4	27150001	27200000	-2.65	HDAC9
18	14450001	14500000	-2.65	RPL13
18	14450001	14500000	-2.65	LOC112442426
18	14450001	14500000	-2.65	SPG7
7	101400001	101450000	2.64	SLCO6A1
10	77050001	77100000	2.64	LOC104973209
10	77050001	77100000	2.64	LOC112448512
10	77050001	77100000	2.64	CHURC1
10	77050001	77100000	2.64	RAB15
10	77050001	77100000	2.64	GPX2
3	118300001	118350000	-2.64	HDAC4
2	1750001	1800000	-2.64	ARHGEF4
5	74400001	74450000	2.63	LOC518495
4	45150001	45200000	2.63	RELN
2	71150001	71200000	2.63	DBI
2	71150001	71200000	2.63	C2H2orf76
21	47250001	47300000	2.63	SLC25A21
20	13400001	13450000	2.63	SREK1
16	45500001	45550000	2.63	LOC112441840
16	45500001	45550000	2.63	UTS2
16	45500001	45550000	2.63	PER3
10	72000001	72050000	2.63	LOC101902937
10	72000001	72050000	2.63	RTN1
5	58750001	58800000	2.62	OR6C1
5	58750001	58800000	2.62	LOC788027
23	500001	550000	2.62	KHDRBS2
21	2200001	2250000	2.62	LOC112443338
21	2200001	2250000	2.62	LOC101907203
13	12200001	12250000	2.62	NUDT5
13	12200001	12250000	2.62	SEC61A2
13	12200001	12250000	2.62	DHTKD1
3	80100001	80150000	-2.62	DNAJC6
1	84100001	84150000	-2.62	ATP11B
16	28550001	28600000	-2.62	ENAH
14	29800001	29850000	-2.62	LOC112449646
9	41200001	41250000	2.61	ARMC2
4	87500001	87550000	2.61	SLC13A1
26	41550001	41600000	2.61	FGFR2
25	20750001	20800000	2.61	USP31
2	111100001	111150000	2.61	ACSL3
4	105850001	105900000	-2.61	LOC101910001
4	105850001	105900000	-2.61	LOC101904148
4	105850001	105900000	-2.61	LOC112446447
4	105850001	105900000	-2.61	LOC100300510
4	105850001	105900000	-2.61	LOC509513
8	1400001	1450000	2.6	NEK1
2	71450001	71500000	2.6	TMEM177
2	71450001	71500000	2.6	CFAP221
13	72050001	72100000	2.6	LOC112449382
13	72050001	72100000	2.6	SRSF6
3	10800001	10850000	2.59	AIM2
2	71650001	71700000	2.59	PTPN4
1	74450001	74500000	2.59	LOC104970906
1	74450001	74500000	2.59	MB21D2
17	37150001	37200000	2.59	FSTL5
1	56000001	56050000	2.59	NECTIN3
2	38250001	38300000	-2.59	UPP2
8	106300001	106350000	2.58	ASTN2
6	68200001	68250000	2.58	LOC112447077
5	65800001	65850000	2.58	WASHC3
5	65800001	65850000	2.58	LOC104972477
2	71200001	71250000	2.58	TMEM37
2	71200001	71250000	2.58	C2H2orf76
2	71200001	71250000	2.58	SCTR
25	650001	700000	2.58	MSLN
25	650001	700000	2.58	RPUSD1
25	650001	700000	2.58	GNG13
25	650001	700000	2.58	CHTF18
25	650001	700000	2.58	LOC531296
24	52600001	52650000	2.58	DCC
21	31500001	31550000	2.58	ETFA
7	99850001	99900000	-2.58	FAM174A
7	13700001	13750000	2.57	LOC514883
6	68600001	68650000	2.57	SCFD2
29	47350001	47400000	2.57	FADD
29	47350001	47400000	2.57	LOC112444841
29	47350001	47400000	2.57	ANO1
5	102400001	102450000	-2.57	LOC112446830
16	28650001	28700000	-2.57	ENAH
4	53950001	54000000	2.56	FOXP2
2	72000001	72050000	2.56	RALB
22	33400001	33450000	2.56	FAM19A1
18	20850001	20900000	2.56	TOX3
16	38900001	38950000	2.56	FMO4
16	38900001	38950000	2.56	LOC101902371
1	138350001	138400000	2.56	MRPL3
4	28750001	28800000	-2.56	MACC1
12	85750001	85800000	-2.56	LOC112449146
4	34400001	34450000	2.55	LOC112446473
29	49700001	49750000	2.55	CTSD
29	49700001	49750000	2.55	IFITM10
25	13800001	13850000	2.55	MPV17L
21	550001	600000	2.55	LOC112443246
20	14100001	14150000	2.55	ADAMTS6
13	11750001	11800000	2.55	TRNAE-UUC
13	11750001	11800000	2.55	CAMK1D
4	105900001	105950000	-2.55	LOC101903755
4	105900001	105950000	-2.55	LOC112446446
4	105900001	105950000	-2.55	LOC112446439
4	105900001	105950000	-2.55	LOC101903933
4	105900001	105950000	-2.55	LOC101902874
4	105900001	105950000	-2.55	LOC100300510
4	105900001	105950000	-2.55	LOC509513
11	92550001	92600000	-2.55	LOC112448832

## Sheet: Table S8
Table S8. The 38 annotated genes of top 1% FST, θπ ratio and XP-EHH.
CHROM	BIN_START	BIN_END	FST	θπ ratio	XP-EHH	GENE
20	14320001	14370000	0.371087	2.44191	2.45	ADAMTS6
2	121960001	122010000	0.411079	2.96183	3.58	ADGRB2
10	30040001	30090000	0.321303	2.27814	3.33	ARHGAP11A
2	88480001	88530000	0.355558	2.17189	2.98	C2H2orf69
7	15840001	15890000	0.343704	2.8317	0.55	CNN1
2	121980001	122030000	0.378902	2.83657	3.77	COL16A1
20	14720001	14770000	0.430126	2.72259	0.92	CWC27
2	119600001	119650000	0.403841	2.55505	2.47	DIS3L2
7	15840001	15890000	0.343704	2.8317	3.27	ECSIT
7	15840001	15890000	0.343704	2.8317	2.93	ELAVL3
7	15860001	15910000	0.322936	2.84847	3.27	ELOF1
19	52040001	52090000	0.397066	2.60404	3.37	ENDOV
2	71880001	71930000	0.362405	3.1802	2.9	EPB41L5
21	28100001	28150000	0.286014	2.56407	2.9	FAM189A1
4	54360001	54410000	0.381628	2.1887	-0.49	FOXP2
2	88480001	88530000	0.355558	2.17189	0.4	FTCDNL1
2	122100001	122150000	0.408952	2.86563	4.72	HCRTR1
6	70160001	70210000	0.402003	2.93835	4.81	KIT
2	88500001	88550000	0.392448	2.25761	3.08	MAIP1
5	11920001	11970000	0.334499	2.60736	2.97	METTL25
5	35700001	35750000	0.337464	2.54797	1.37	NELL2
19	52040001	52090000	0.397066	2.60404	2.82	NPTX1
2	122080001	122130000	0.367176	2.56188	4.72	PEF1
7	15820001	15870000	0.308507	2.57132	2.93	PRKCSH
2	71620001	71670000	0.321944	2.35883	3.01	PTPN4
2	71900001	71950000	0.342668	3.70861	1.24	RALB
4	45000001	45050000	0.341514	2.33727	1.05	RELN
20	14800001	14850000	0.444589	3.47532	3.2	RGS7BP
28	680001	730000	0.440846	2.69805	0.39	RHOU
10	30040001	30090000	0.321303	2.15262	2.46	SCG5
20	14780001	14830000	0.451515	3.3957	3.87	SHISAL2B
20	14720001	14770000	0.430126	3.22398	2.63	SREK1IP1
20	14720001	14770000	0.430126	3.22398	2.99	SREK1IP1
3	18860001	18910000	0.404094	2.20704	0.2	THEM4
2	122100001	122150000	0.408952	2.86563	4.31	TINAGL1
3	340001	390000	0.43613	3.05513	3.55	TIPRL
2	88500001	88550000	0.392448	2.20546	2.98	TYW5
7	15840001	15890000	0.343704	2.8317	2.93	ZNF653

## Sheet: Table S9
Table S9. The loci and frequency of SNPs in Altay white-headed cattle.
Chrom	Loci	Gene
6	6:70210528	KIT
6	6:70213121	KIT
6	6:70214708	KIT
6	6:70214722	KIT
6	6:70214944	KIT
6	6:70215009	KIT
6	6:70215831	KIT
6	6:70215999	KIT
6	6:70216024	KIT
6	6:70216215	KIT
6	6:70216249	KIT
6	6:70216865	KIT
6	6:70217058	KIT
6	6:70217186	KIT
6	6:70217335	KIT
6	6:70217578	KIT
6	6:70217673	KIT
6	6:70218015	KIT
6	6:70218391	KIT
6	6:70218651	KIT
6	6:70218874	KIT
6	6:70219216	KIT
6	6:70219773	KIT
6	6:70219835	KIT
6	6:70220000	KIT
6	6:70220325	KIT
6	6:70220400	KIT
6	6:70220473	KIT
6	6:70220546	KIT
6	6:70220700	KIT
6	6:70220742	KIT
6	6:70221057	KIT
6	6:70221102	KIT
6	6:70221115	KIT
6	6:70221558	KIT
6	6:70221622	KIT
6	6:70221810	KIT
6	6:70221849	KIT
6	6:70222238	KIT
6	6:70222311	KIT
6	6:70222376	KIT
6	6:70222555	KIT
6	6:70222696	KIT
6	6:70222736	KIT
6	6:70222895	KIT
6	6:70223037	KIT
6	6:70223052	KIT
6	6:70223225	KIT
6	6:70223650	KIT
6	6:70223706	KIT
6	6:70223861	KIT
6	6:70224050	KIT
6	6:70224075	KIT
6	6:70224193	KIT
6	6:70224401	KIT
6	6:70224489	KIT
6	6:70224524	KIT
6	6:70224546	KIT
6	6:70224669	KIT
6	6:70224820	KIT
6	6:70225145	KIT
6	6:70225262	KIT
6	6:70225338	KIT
6	6:70225415	KIT
6	6:70225543	KIT
6	6:70225666	KIT
6	6:70225842	KIT
6	6:70225843	KIT
6	6:70226106	KIT
6	6:70226347	KIT
6	6:70226387	KIT
6	6:70226568	KIT
6	6:70226877	KIT
6	6:70227123	KIT
6	6:70227136	KIT
6	6:70227483	KIT
6	6:70227488	KIT
6	6:70228165	KIT
6	6:70228743	KIT
6	6:70229135	KIT
6	6:70229311	KIT
6	6:70229752	KIT
6	6:70230173	KIT
6	6:70230254	KIT
6	6:70230265	KIT
6	6:70230320	KIT
6	6:70231125	KIT
6	6:70231277	KIT
6	6:70231321	KIT
6	6:70231708	KIT
6	6:70231954	KIT
6	6:70236172	KIT
6	6:70238749	KIT
6	6:70240092	KIT
6	6:70240109	KIT
6	6:70242040	KIT
6	6:70245707	KIT
6	6:70246689	KIT
6	6:70248260	KIT
6	6:70253369	KIT
6	6:70257540	KIT
6	6:70255915	KIT
6	6:70257540	KIT

## Sheet: Table S10
Table S10. KEGG and GO pathway analysis of Altay white-headed cattle candidate genes by FST , θπ ratio and XP-EHH.
Term	Database	ID	Input number	Background number	P-Value	Corrected P-Value	Input	Hyperlink
Cardiac muscle contraction	KEGG PATHWAY	bta04260	19	90	2.07743e-05	0.00489007	RYR2|CACNA1C|MYH7|ACTC1|CACNB1|TPM4|TPM3|CACNB4|COX4I1|TNNT2|ATP1A3|MYL3|ASPH|CACNA2D2|COX6B2|CACNA1S|CYC1|CACNA2D4|MGC148714	http://www.genome.jp/kegg-bin/show_pathway?bta04260/bta:618352%09red/bta:286771%09red/bta:282598%09red/bta:533219%09red/bta:503554%09red/bta:282161%09red/bta:535277%09red/bta:784075%09red/bta:785909%09red/bta:537376%09red/bta:286816%09red/bta:327703%09red/bta:512500%09red/bta:281090%09red/bta:614700%09red/bta:497019%09red/bta:100337204%09red/bta:282714%09red/bta:408015%09red
Dilated cardiomyopathy (DCM)	KEGG PATHWAY	bta05414	20	99	2.2166e-05	0.00489007	RYR2|TGFB2|TPM4|MYH7|ADCY3|ACTC1|CACNB1|CACNA1C|TPM3|ADCY9|ITGA7|TNNT2|CACNA1S|TGFB3|MYL3|ITGB8|CACNA2D2|CACNB4|CACNA2D4|ACTG1	http://www.genome.jp/kegg-bin/show_pathway?bta05414/bta:535603%09red/bta:537376%09red/bta:534069%09red/bta:286816%09red/bta:533219%09red/bta:282161%09red/bta:535277%09red/bta:536286%09red/bta:784075%09red/bta:525482%09red/bta:785909%09red/bta:404122%09red/bta:327703%09red/bta:538957%09red/bta:618352%09red/bta:506953%09red/bta:497019%09red/bta:100337204%09red/bta:282714%09red/bta:408015%09red
Insulin resistance	KEGG PATHWAY	bta04931	21	110	2.91737e-05	0.00579244	PRKCB|CRTC2|PPP1CC|SOCS3|PTPRF|PRKCE|CREB5|NFKBIA|G6PC|IRS2|G6PC2|CREB3L2|PTEN|INSR|SREBF1|MTOR|SLC2A1|CREB3L4|PRKCQ|RELA|SLC27A3	http://www.genome.jp/kegg-bin/show_pathway?bta04931/bta:282081%09red/bta:511053%09red/bta:505901%09red/bta:282356%09red/bta:282291%09red/bta:505012%09red/bta:785086%09red/bta:100300012%09red/bta:539361%09red/bta:408017%09red/bta:507041%09red/bta:282318%09red/bta:508233%09red/bta:540786%09red/bta:282325%09red/bta:100139219%09red/bta:512072%09red/bta:534129%09red/bta:540959%09red/bta:529566%09red/b…
Ubiquitin mediated proteolysis	KEGG PATHWAY	bta04120	24	140	3.83256e-05	0.00724718	TRIM37|UBE2D1|UBE2L6|SMURF2|UBE3A|ANAPC10|PIAS1|CUL5|CBLC|CBLB|UBE2D2|UBE2E2|BIRC3|ANAPC5|COP1|UBE4B|SOCS3|CDC27|BTRC|NEDD4L|UBE2Z|UBE2S|MGRN1|UBE2W	http://www.genome.jp/kegg-bin/show_pathway?bta04120/bta:520833%09red/bta:509471%09red/bta:541003%09red/bta:525906%09red/bta:534072%09red/bta:514386%09red/bta:540660%09red/bta:535287%09red/bta:533136%09red/bta:510003%09red/bta:519896%09red/bta:510331%09red/bta:617078%09red/bta:100138178%09red/bta:783986%09red/bta:615866%09red/bta:282081%09red/bta:784326%09red/bta:509231%09red/bta:540537%09red/bta:…
Adrenergic signaling in cardiomyocytes	KEGG PATHWAY	bta04261	25	150	4.02638e-05	0.00726762	RYR2|ACTC1|MYL3|TNNT2|MYH7|CACNB1|TPM4|TPM3|CACNB4|CACNA1C|CACNA1S|CREB5|KCNQ1|CACNA2D2|ATP2B2|CACNA2D4|PPP1CC|ADCY3|ADCY9|CREB3L2|ATP1A3|CREM|CREB3L4|SCN5A|PPP2R5C	http://www.genome.jp/kegg-bin/show_pathway?bta04261/bta:784075%09red/bta:613800%09red/bta:540605%09red/bta:534129%09red/bta:784876%09red/bta:505757%09red/bta:408015%09red/bta:535277%09red/bta:535603%09red/bta:282318%09red/bta:618352%09red/bta:497019%09red/bta:282598%09red/bta:282061%09red/bta:533219%09red/bta:282161%09red/bta:525482%09red/bta:785909%09red/bta:537376%09red/bta:327703%09red/bta:286…
MAPK signaling pathway	KEGG PATHWAY	bta04010	38	292	7.2975e-05	0.00994569	PDGFRA|TGFB3|EGFR|TGFB2|INSR|ARRB1|CACNB4|FLT1|CACNA1H|MAPK8IP3|FGFR2|CACNB1|CACNA1C|MAP3K6|NTRK2|MAP3K5|CACNA2D4|RELA|CACNA1S|FGF17|IRAK4|TGFA|NTF3|HSPB1|NR4A1|PRKCB|ECSIT|VEGFB|CACNA2D2|PTPN7|TAOK2|RASGRF1|SOS2|KIT|MAP3K11|MAP3K14|BRAF|MAPT	http://www.genome.jp/kegg-bin/show_pathway?bta04010/bta:520039%09red/bta:537598%09red/bta:516099%09red/bta:281637%09red/bta:784075%09red/bta:533692%09red/bta:282325%09red/bta:508233%09red/bta:507245%09red/bta:281296%09red/bta:282301%09red/bta:100300257%09red/bta:537380%09red/bta:536051%09red/bta:508367%09red/bta:505824%09red/bta:538957%09red/bta:614077%09red/bta:503620%09red/bta:407217%09red/bta:…
Hypertrophic cardiomyopathy (HCM)	KEGG PATHWAY	bta05410	18	92	8.0281e-05	0.00994569	RYR2|TGFB2|CACNA1C|MYH7|ACTC1|CACNB1|TPM4|TPM3|ITGA7|TNNT2|CACNA1S|TGFB3|MYL3|ITGB8|CACNA2D2|CACNB4|CACNA2D4|ACTG1	http://www.genome.jp/kegg-bin/show_pathway?bta05410/bta:537376%09red/bta:534069%09red/bta:286816%09red/bta:533219%09red/bta:282161%09red/bta:535277%09red/bta:536286%09red/bta:784075%09red/bta:785909%09red/bta:404122%09red/bta:327703%09red/bta:538957%09red/bta:618352%09red/bta:506953%09red/bta:497019%09red/bta:100337204%09red/bta:282714%09red/bta:408015%09red
Insulin secretion	KEGG PATHWAY	bta04911	17	85	9.92554e-05	0.0106525	ADCY3|RYR2|KCNMB4|GIP|CREB5|CACNA1C|ADCY9|SLC2A1|CREB3L2|CACNA1S|PCLO|ATP1A3|KCNN2|CREB3L4|KCNN3|ADCYAP1R1|PRKCB	http://www.genome.jp/kegg-bin/show_pathway?bta04911/bta:517284%09red/bta:282598%09red/bta:282356%09red/bta:100337204%09red/bta:404177%09red/bta:534180%09red/bta:525482%09red/bta:511073%09red/bta:537376%09red/bta:535603%09red/bta:282325%09red/bta:520448%09red/bta:785086%09red/bta:534129%09red/bta:319095%09red/bta:529566%09red/bta:408015%09red
Metabolic pathways	KEGG PATHWAY	bta01100	128	1468	0.000290799	0.0225252	FHIT|CKM|PCCA|NDUFB2|DHTKD1|MOCS1|PMM2|HPSE2|SELENBP1|DHRS3|INPP4A|NDUFB10|ASRGL1|GOT1|PIP4K2A|MTMR2|B3GALT5|IPMK|ENPP7|EXTL3|IMPA2|NANS|SHMT1|NME4|INPP5D|PLD1|NME3|ACSL3|ADCY3|ADCY9|NFS1|PTEN|HSD3B1|PIP5K1B|GSTM2|ALDH3A1|ATP6V1H|G6PC2|PYCR3|GALNT18|TPK1|COX6B2|ISYNA1|DGAT1|GUCY1A2|B4GALT7|CYP26A1|ITPK1|UAP1|CHST9|DDC|CSGALNACT1|ATP5PO|TPH1|ATP5PD|G6PC|PDE6B|NAPRT|GPX2|CBR4|CYP26C1|NADK|ACP5|LIPT…	http://www.genome.jp/kegg-bin/show_pathway?bta01100/bta:280716%09red/bta:515263%09red/bta:788066%09red/bta:514554%09red/bta:399559%09red/bta:615819%09red/bta:540602%09red/bta:517113%09red/bta:538710%09red/bta:280798%09red/bta:514161%09red/bta:522863%09red/bta:286822%09red/bta:513419%09red/bta:281482%09red/bta:614700%09red/bta:509566%09red/bta:100125224%09red/bta:535883%09red/bta:507329%09red/bta:…
Rap1 signaling pathway	KEGG PATHWAY	bta04015	29	216	0.000311813	0.0225252	PDGFRA|ACTG1|SKAP1|EGFR|DOCK4|INSR|KIT|FYB1|FLT1|ADORA2B|PARD6G|FGFR2|MAGI3|SIPA1|SIPA1L2|FGF17|PRKCB|VEGFB|KRIT1|P2RY1|BCAR1|ADCY3|DRD2|ADCY9|PRKD1|BRAF|LAT|LPAR3|RALB	http://www.genome.jp/kegg-bin/show_pathway?bta04015/bta:532829%09red/bta:533270%09red/bta:407996%09red/bta:505238%09red/bta:527550%09red/bta:514735%09red/bta:529760%09red/bta:404122%09red/bta:508234%09red/bta:282325%09red/bta:535347%09red/bta:539292%09red/bta:282301%09red/bta:100300257%09red/bta:536051%09red/bta:503620%09red/bta:407217%09red/bta:532952%09red/bta:535603%09red/bta:281963%09red/bta:…
Prostate cancer	KEGG PATHWAY	bta05215	17	95	0.000317656	0.0225252	TGFA|PDGFRA|E2F3|SOS2|E2F1|CREB5|NFKBIA|EGFR|CREB3L2|PTEN|ERG|MTOR|BRAF|CREB3L4|RELA|FGFR2|CREBBP	http://www.genome.jp/kegg-bin/show_pathway?bta05215/bta:404193%09red/bta:535369%09red/bta:536051%09red/bta:541184%09red/bta:282291%09red/bta:540388%09red/bta:100139219%09red/bta:535231%09red/bta:529566%09red/bta:100138040%09red/bta:508233%09red/bta:540786%09red/bta:785086%09red/bta:534129%09red/bta:505453%09red/bta:407217%09red/bta:282301%09red
Aldosterone synthesis and secretion	KEGG PATHWAY	bta04925	17	96	0.000353591	0.0239694	CACNA1H|NR4A1|CAMK1D|ADCY3|CREB5|CACNA1C|PRKCE|ADCY9|PRKCB|PDE2A|CREB3L2|CACNA1S|ATP1A3|HSD3B1|CREB3L4|ATP2B2|PRKD1	http://www.genome.jp/kegg-bin/show_pathway?bta04925/bta:282412%09red/bta:282598%09red/bta:100337204%09red/bta:535603%09red/bta:533270%09red/bta:525482%09red/bta:507041%09red/bta:281971%09red/bta:281824%09red/bta:613800%09red/bta:528390%09red/bta:282325%09red/bta:785086%09red/bta:534129%09red/bta:526873%09red/bta:529566%09red/bta:408015%09red
Phosphatidylinositol signaling system	KEGG PATHWAY	bta04070	17	99	0.000483264	0.0309523	ITPK1|IPMK|INPP5D|PI4KB|PIP4K2A|PIP5K1A|PRKCB|INPP4A|MTMR2|PTEN|IMPA2|PPIP5K1|PIP5K1B|IPPK|DGKI|IP6K1|DGKE	http://www.genome.jp/kegg-bin/show_pathway?bta04070/bta:511124%09red/bta:615135%09red/bta:537654%09red/bta:536810%09red/bta:510684%09red/bta:286846%09red/bta:534029%09red/bta:530095%09red/bta:507329%09red/bta:100125224%09red/bta:538147%09red/bta:521083%09red/bta:282325%09red/bta:540786%09red/bta:533289%09red/bta:535487%09red/bta:518488%09red
cAMP signaling pathway	KEGG PATHWAY	bta04024	29	228	0.000684422	0.0399682	CACNA1C|NFKBIA|GABBR2|ADCYAP1R1|GIPR|MYL9|RYR2|GRIN3A|GLI3|SSTR5|RELA|CACNA1S|GIP|CREB5|CNGA4|ATP2B2|EDN3|PLD1|PPP1CC|ADCY3|DRD2|ADCY9|CREB3L2|ATP1A3|BRAF|CREB3L4|HTR1E|PDE4D|CREBBP	http://www.genome.jp/kegg-bin/show_pathway?bta04024/bta:514554%09red/bta:511073%09red/bta:513753%09red/bta:613800%09red/bta:508233%09red/bta:319095%09red/bta:505453%09red/bta:617879%09red/bta:536051%09red/bta:510344%09red/bta:505964%09red/bta:408015%09red/bta:535603%09red/bta:282318%09red/bta:539556%09red/bta:534129%09red/bta:282598%09red/bta:517040%09red/bta:516000%09red/bta:282291%09red/bta:100…
Adherens junction	KEGG PATHWAY	bta04520	13	69	0.00102573	0.0491869	CREBBP|ACTG1|WASF2|CTNNA2|EGFR|SSX2IP|LMO7|PTPRF|INSR|PTPRB|CTNNA1|CSNK2A1|CTNNA3	http://www.genome.jp/kegg-bin/show_pathway?bta04520/bta:504482%09red/bta:505696%09red/bta:527492%09red/bta:282419%09red/bta:526848%09red/bta:408017%09red/bta:404122%09red/bta:780777%09red/bta:534692%09red/bta:512072%09red/bta:505453%09red/bta:407217%09red/bta:539359%09red
Endocytosis	KEGG PATHWAY	bta04144	30	246	0.00102839	0.0491869	PDGFRA|EHD4|EGFR|ZFYVE9|DNM3|ARRB1|VPS29|SH3GL3|SH3GL2|SMURF2|PARD6G|STAM2|GRK5|VPS37C|PSD2|CBLC|CBLB|RAB8A|SNF8|AP2A2|FGFR2|RAB11FIP3|IL2RB|PLD1|VPS36|PIP5K1B|PIP5K1A|KIF5C|NEDD4L|VPS28	http://www.genome.jp/kegg-bin/show_pathway?bta04144/bta:513840%09red/bta:281637%09red/bta:514554%09red/bta:506315%09red/bta:538771%09red/bta:525906%09red/bta:520311%09red/bta:511647%09red/bta:539292%09red/bta:282301%09red/bta:618785%09red/bta:613817%09red/bta:523045%09red/bta:510003%09red/bta:407217%09red/bta:538505%09red/bta:100125224%09red/bta:615866%09red/bta:100125881%09red/bta:505206%09red/b…
cGMP-PKG signaling pathway	KEGG PATHWAY	bta04022	23	169	0.00105356	0.0492199	INSR|MYL9|MYH7|CACNA1C|GUCY1A2|PRKG1|CACNA1S|NPPC|CREB5|PRKCE|ATP2B2|KCNMB4|PPP1CC|ADCY3|ADCY9|IRS2|PDE2A|CREB3L2|MEF2B|ATP1A3|OPRD1|CREB3L4|MEF2D	http://www.genome.jp/kegg-bin/show_pathway?bta04022/bta:100336730%09red/bta:281971%09red/bta:613800%09red/bta:100300012%09red/bta:613600%09red/bta:505964%09red/bta:408015%09red/bta:281356%09red/bta:507041%09red/bta:535603%09red/bta:282318%09red/bta:534129%09red/bta:408017%09red/bta:282598%09red/bta:282004%09red/bta:525482%09red/bta:781956%09red/bta:520448%09red/bta:785086%09red/bta:100337204%09re…
cytoplasm	Gene Ontology	GO:0005737	310	2867	1.65496e-19	6.57185e-16	PARG|HSF1|ZRANB1|FHIT|EMC8|KCNE3|CKM|TMCO1|IPMK|SAV1|PHLPP2|HPCA|ANKIB1|DAB1|PPL|KIF2A|TMEM173|PHYHIP|NKX2-5|OTUD7A|SLC39A11|DMRT1|ApoN|ATP2B2|CIAPIN1|SPOPL|KRIT1|FSCN2|SRPK2|ANKS3|ARHGAP27|ENSA|MKLN1|PTP4A2|ISG15|ASRGL1|TYW3|NECAB3|MTMR2|IRAK4|TWF1|RCAN2|FAM210A|VWA8|PRPSAP2|TRIM24|RSPRY1|NAIP|KCNAB3|TRIM23|TONSL|BGLAP|BAMBI|KCNN3|RAE1|TDRD7|USP33|RNF19B|FAM193B|GPR3|UBE4B|CCDC89|PJA2|INTS3|TTI1…	http://amigo.geneontology.org/amigo/term/GO:0005737
nucleus	Gene Ontology	GO:0005634	312	2955	2.89849e-18	5.75496e-15	PARG|HSF1|USP46|ZRANB1|FHIT|TBX6|DLG1|NPAS3|SCG5|MTF2|GLRX3|GPRC5C|ANP32E|SCRT1|FBXL4|CCDC59|NKX2-5|OTUD7A|KDM4C|ZNF143|SLC39A11|NUDT16L1|BCAS3|SAMD11|PARD6G|ZNF148|SOX6|IPMK|SPOPL|RORA|CBFA2T2|SIX1|MICAL3|FLII|NSFL1C|PTP4A2|IRX5|MBNL2|USP37|MTMR2|IRAK4|SCX|ZNF112|CCNL2|CENPH|DPY30|CSNK2A1|IRX3|PDS5B|CCDC89|TRIM23|OTX1|SRARP|MACROD1|MGMT|SAV1|FGFR2|SHMT1|CENPP|KIFC2|UBE4B|PCGF3|SNRPD2|BRSK1|POU2A…	http://amigo.geneontology.org/amigo/term/GO:0005634
cytosol	Gene Ontology	GO:0005829	267	2482	1.66689e-16	2.2064e-13	PARG|FAM160A2|USP46|NCBP1|EMC8|SPTB|GLRX3|ZFYVE9|ARFRP1|HPCA|PMM2|TMEM173|FHIT|EIF3H|DENND2A|MBIP|KDM4B|FMNL2|EIF3A|PPP4C|GRK5|ALMS1|NTRK2|MICAL3|FLII|NSFL1C|MKLN1|EVI5|TIPRL|RELA|GOT1|MTMR2|MYT1|ATPAF2|DIMT1|WLS|CASZ1|TMEM87A|WNK2|GOLPH3L|XPO6|WNK1|ZNF687|SLC25A20|OSBPL9|DSN1|OSBPL3|SAV1|RNF19B|SHMT1|OSBPL5|INPP5D|SNRPD2|CD3EAP|EEF1D|GSK3A|HIPK1|SLC2A1|FBXL6|NFS1|SNRNP25|MAGEL2|PPIP5K1|XRN1|GFRA…	http://amigo.geneontology.org/amigo/term/GO:0005829
nucleoplasm	Gene Ontology	GO:0005654	215	1867	4.05882e-16	4.0294e-13	PARG|HSF1|NGDN|NCBP1|PCSK2|IPMK|HEPACAM2|CWC27|BOC|TMEM173|CREBZF|ZNF148|PPP4C|CPT2|GSDMD|SIX1|RNF20|MICAL3|FLII|NSFL1C|MKLN1|PHC2|MFAP3L|MBNL2|GOT1|MACROD2|MYT1|DOC2A|RAB11FIP3|DIMT1|CCNL2|CASZ1|CENPH|TRIM24|H2AFY2|XPA|CLCN7|ZNF687|BTBD10|TBL3|MACROD1|MGMT|USP33|SHMT1|CENPP|PCGF3|BRSK1|CD3EAP|EEF1D|SNRNP25|UBA52|UTRN|EHBP1|RNMT|IP6K1|TACC2|HIRIP3|TSN|UBASH3A|ELAVL1|SLC44A1|CELF4|PDS5A|ANO1|KHDRB…	http://amigo.geneontology.org/amigo/term/GO:0005654
ATP binding	Gene Ontology	GO:0005524	140	1275	1.49624e-09	1.05544e-06	MUSK|ACTG1|CKM|ATP13A5|PCCA|HIPK1|RARS2|ATP2C2|ATP2C1|KIF2A|GRK5|MAP3K6|NTRK2|MAP3K5|TEX14|WEE1|PIP4K2A|IRAK4|IARS|VWA8|DNAJA3|WNK2|WNK1|CLCN7|ATP2B2|FGFR2|CSNK2A1|UBE4B|BRSK1|NME3|DDX41|ADCY3|GSK3A|KIT|PPIP5K1|PIP5K1B|MYO5B|DGKE|KIF5C|UBE2D2|NUBPL|UBE2D1|DHX38|TPK1|CHD3|NEK5|CCT3|YARS|PRKG1|KSR1|ITPK1|KIF6|PRKCE|UBE2E2|SBK1|TLK2|DDR2|ATAD1|NUBP2|STK33|UBE2S|EIF4A3|PDGFRA|PI4KB|ACTC1|ATM|EPHA3|KI…	http://amigo.geneontology.org/amigo/term/GO:0005524
plasma membrane	Gene Ontology	GO:0005886	224	2339	1.59471e-09	1.05544e-06	SLC6A3|FGFRL1|RALB|ACTG1|SYTL2|WLS|SIDT1|SAV1|EHD4|ATP2C2|ATP2C1|TMEM173|FHIT|CACNA1H|SLC39A11|SLC39A14|FNDC5|PPP4C|FMNL1|GSDMD|SLC5A10|MICAL3|NSFL1C|PTP4A2|PPP1R16A|SLC7A1|IRAK4|KIAA0319L|CBLB|SIRPD|EHBP1|CORIN|BAMBI|KCNN3|KCNN2|OSBPL3|GPR3|SMO|PJA2|GPR4|ACSL3|TRIM23|APBA2|NRXN3|CCNY|NRXN1|PTEN|UBA52|UTRN|XRN1|EDAR|ELMO1|SLC19A1|DIRAS3|EMB|RASSF3|ALDH3A1|PDS5A|DOCK4|DOCK5|TMEM88B|OR5D18|SLC2A1|D…	http://amigo.geneontology.org/amigo/term/GO:0005886
zinc ion binding	Gene Ontology	GO:0008270	84	664	1.43663e-08	8.1498e-06	ENPP7|MARCH10|TRIM14|TRIM71|C3H1orf123|ZFHX4|TRIM37|NAPEPLD|MSRB3|ZSWIM7|ZNF830|TLL2|MATR3|IDE|USP22|ZZEF1|OTUD7A|ACER3|PRICKLE2|NES|ZMYM4|DTX2|GDA|CPA3|RORC|RORA|HPF1|KDM4B|C8H9orf3|UTRN|MYCBP2|QPCTL|MSRB1|RNPEP|RNF151|ZCCHC7|MYT1|GALT|RERE|CA14|SREK1IP1|ZZZ3|ATAD3A|TLL1|TRIM24|GTF2H2|NR4A1|TCEA2|SCAPER|THRB|GATAD2B|SMPDL3A|ZFHX3|POLR3K|UBR3|ZNF385D|TRIM44|USP33|SHMT1|UBR4|MARCH5|AGBL1|TRPS1|SAM…	http://amigo.geneontology.org/amigo/term/GO:0008270
metal ion binding	Gene Ontology	GO:0046872	125	1164	3.70417e-08	1.83866e-05	SLC6A3|HBM|ZRANB1|ELOF1|PCCA|GLRX3|ZFYVE9|MOCS1|NRDC|ANKIB1|ZFYVE1|ZNF143|ZNF148|PPP4C|CIAPIN1|CBFA2T2|MICAL3|RNF112|RELN|MBNL2|UNKL|RSPRY1|BAZ1A|PNKD|MGMT|HBB|RNF19B|DNAJA3|PCGF3|ADCY3|NRXN1|KIT|ZGPAT|CSRP1|NLN|LMO2|DMRT1|FOXP1|NUDT22|JADE1|PPM1E|PPM1D|YPEL2|EGR4|PCLO|TIMM10|KSR1|RNF227|PDLIM7|RHOU|HBE4|HBE1|HBE2|CYHR1|PHF20|TAF3|ZC3H3|PPTC7|PDE6B|NAPRT|RBCK1|ALKBH5|RNF123|MSRB1|MKRN1|MKRN3|DMRT…	http://amigo.geneontology.org/amigo/term/GO:0046872
integral component of membrane	Gene Ontology	GO:0016021	312	3697	1.50793e-07	6.6533e-05	SERAC1|ZDHHC14|FGFRL1|IMMP2L|CHIC2|SIDT1|FXYD4|SELPLG|MARCH5|HEPACAM2|GPRC5C|LDLRAD4|FKBP2|ATP2C2|SEMA4A|SLC30A6|SLC25A13|LRP3|MRC2|SLC39A11|C25H16orf91|LINGO1|TMEM267|GPR180|FNDC5|RABAC1|B3GNT8|DHRS3|NSG2|RNF112|TMEM87A|QPCTL|ARMC10|MFAP3L|TMEM54|SV2B|SLC7A1|SLC12A8|SYNGR3|TMEM186|KIAA0319L|B3GALT5|FAM19A5|FAM19A2|FAM210A|FAM210B|GPR37L1|OR52W1|SPAG4|EXTL3|SLC45A1|SLC38A8|KCNF1|SLC27A3|CORIN|TME…	http://amigo.geneontology.org/amigo/term/GO:0016021
oxygen transport	Gene Ontology	GO:0015671	10	14	4.73106e-07	0.000187871	HBM|CYGB|HBQ1|HBZ|HBA|HBB|HBE4|HBE1|HBE2|HBA1	http://amigo.geneontology.org/amigo/term/GO:0015671
Golgi apparatus	Gene Ontology	GO:0005794	74	639	2.11647e-06	0.000764047	GALT|FGFRL1|CTTN|ENPP7|DLG1|CHIC2|PDGFRA|DOCK4|NCSTN|ATP2C1|HEPACAM2|ARFRP1|GALNTL6|ATR|DENND4B|MYOC|RAB8A|ELF3|SLC30A6|TMEM173|PARM1|CORO7|UBASH3A|APH1A|SLC39A11|FZD5|DYM|C3H1orf43|ARF2|RABAC1|TMED9|TM9SF4|PRKG1|SLC35A1|LPCAT1|RAB13|RAB15|B4GALT7|NECAB3|KIAA0319L|B3GALT5|BEND5|SPATA16|SH3RF1|ATP8A2|PRKCE|COG1|EXTL3|COG7|NAPEPLD|OSBPL9|GOLM1|CEP83|USP33|BICD2|TMEM87A|ST6GALNAC5|SMO|PREPL|ALKBH5|P…	http://amigo.geneontology.org/amigo/term/GO:0005794
positive regulation of transcription by RNA polymerase II	Gene Ontology	GO:0045944	91	872	7.67103e-06	0.00230228	HSF1|TMEM173|PRPF6|RAI1|ZNF148|THRB|SIX1|RORA|EAF2|RELA|ATM|FOXH1|POU2AF1|DDX41|RFX5|GSK3A|NR1I2|TCF12|PLAGL2|DMRT1|FOXP1|NFKBIA|CRTC2|GLYR1|ARNTL|UBE3A|OTX1|EGR4|BCAS3|SCX|CAMTA1|GLMP|HOXB3|HOXB1|PAX5|SFPQ|STAT2|TFAP4|MEF2B|MYDGF|MEF2D|TFDP2|CREBBP|ZNF292|SMAD7|SMO|TBX6|IKZF1|MEOX1|NCOA1|FZD5|CCPG1|TBX19|SKAP1|PYGO1|NDN|GMEB1|MTF2|CDH13|AUTS2|IL23A|EGFR|BCL11B|ERG|MITF|ELF3|SMARCA4|TEAD1|TXK|CDK…	http://amigo.geneontology.org/amigo/term/GO:0045944
intracellular protein transport	Gene Ontology	GO:0006886	34	220	7.8097e-06	0.00230228	TBC1D22A|ADPRHL1|SYTL2|SCG5|WLS|GRTP1|RIC1|ARFRP1|CTTN|TMED9|AP4B1|NES|STAM2|SNX11|ARF2|TBC1D2|VPS29|NSF|RAB19|EVI5|PDCD6|COPA|COG7|TRIM23|SGSM1|AP2A2|SCFD2|AP1G1|STX2|TBC1D30|TOM1L2|STX17|COPB2|SNX27	http://amigo.geneontology.org/amigo/term/GO:0006886
endoplasmic reticulum	Gene Ontology	GO:0005783	69	607	8.11683e-06	0.00230228	TSN|EHD4|ELAVL1|UFM1|TMCO1|ALDH3A1|MSRB3|DNAJC1|MARCH5|TMEM119|UBAC2|MYOC|ARHGAP5|LPGAT1|NES|HSPBP1|DLG1|CREB3L2|APH1A|ATP2C1|CRABP2|FNDC5|ASPH|TMED9|LRRTM1|ATP2C2|LPCAT1|ARMC10|NECAB3|REEP4|SGPP1|SORL1|PIGB|WLS|POMP|FAM19A1|ATP10D|EXTL3|PRKCE|KCNQ1|COL4A3|DNASE1L3|MOGAT1|NCSTN|RNF19B|BNIP1|SLC27A3|FAM57B|ORMDL2|SPAST|DDX41|ACSL3|EEF1D|GRIK5|NRXN1|PDE2A|CWH43|UBIAD1|UBA52|MYDGF|CDKAL1|CREB3L4|SER…	http://amigo.geneontology.org/amigo/term/GO:0005783
positive regulation of cell population proliferation	Gene Ontology	GO:0008284	40	286	1.10551e-05	0.00292664	EFNB2|PTH1R|TGFB2|PTK2|CRLF1|EGFR|KIF14|HIPK1|NTF3|TBX6|NKX2-5|TGFA|ACER3|GRK5|CCPG1|SCX|HCLS1|RELA|SRPK2|FGF17|DLG1|GREM1|ROMO1|BAMBI|CHRNA7|FGFR1OP|TNC|SINHCAF|FGFR2|RAD51B|CSNK2A1|PBX1|E2F3|HSF1|INSR|KIT|PURA|IL11RA|FER|TGFB3	http://amigo.geneontology.org/amigo/term/GO:0008284
mitochondrion	Gene Ontology	GO:0005739	81	774	2.18768e-05	0.00489007	MRPL24|NGDN|LIPT2|NCBP1|TMEM126B|CYC1|PCCA|MSRB3|DHTKD1|ECSIT|NRDC|MRPL3|RARS2|ABAT|ZFYVE1|COX6B2|IDE|SLC25A13|AURKAIP1|TMEM126A|CREBZF|AKAP10|THEM4|VWA8|ROMO1|FAHD1|C3H1orf43|MRPS34|CPT2|WARS2|ACAT1|FAM110B|TMEM186|DOK4|DNAJC11|ARMC10|ALDH18A1|CIDEA|MRPL58|HSH2D|ATPAF2|SLC44A1|NR4A1|VASN|CREB3L4|ATAD3A|TRMT10B|PRKCE|MRPL9|SUCLG2|SLC25A20|PNKD|NUBPL|ALDH7A1|UCHL5|SYNE2|RAD51C|SLC27A3|JTB|DNAJA3|T…	http://amigo.geneontology.org/amigo/term/GO:0005739
DNA-binding transcription activator activity, RNA polymerase II-specific	Gene Ontology	GO:0001228	48	385	2.40776e-05	0.00503222	DMRT1|GLIS2|SMAD7|BCL11B|ERG|TBX6|MITF|ELF3|MEF2D|MEOX1|NKX2-5|ARNTL|FOXH1|TXK|STAT2|NR1I2|ZNF624|OTX1|SIX1|EGR4|EAF2|SCX|TBX19|RELA|SOX18|HOXB1|NDN|HOXB2|HOXB3|NR4A1|PAX5|EBF3|GMEB1|PBX1|SOX21|E2F3|TFAP4|ESR1|RFX5|CREB3L2|MEF2B|CREB3L4|TCF12|PLAGL2|ZNF292|TFDP2|TEAD1|POU2F1	http://amigo.geneontology.org/amigo/term/GO:0001228
oxygen carrier activity	Gene Ontology	GO:0005344	7	11	4.5107e-05	0.00778783	HBM|CYGB|HBQ1|HBA|HBB|HBE1|HBZ	http://amigo.geneontology.org/amigo/term/GO:0005344
signal transduction	Gene Ontology	GO:0007165	51	432	4.96358e-05	0.00821266	CBLC|STARD13|TNFSF4|DIRAS3|GABRG3|RASSF3|RASSF4|SAV1|GABRA5|COPA|ARRB1|FAM13B|ARHGAP5|HSH2D|FAM13A|FGF14|RASAL2|IL23A|STAM2|GIP|ARHGAP20|OGN|ARHGAP27|PPP1R12B|TIPRL|HDGF|TOM1L2|UTS2|CBLB|FAM19A5|FAM19A2|PLPPR2|FAM19A1|IMPA2|CHRNA7|RIN2|PHLPP2|PDCD1LG2|GABRB3|SCUBE2|ERBIN|GSK3A|IL16|PDE2A|PDE6B|IL5|ARHGAP11A|PPP2R5C|PDE4D|SNX27|PDE1A	http://amigo.geneontology.org/amigo/term/GO:0007165
cardiac muscle contraction	Gene Ontology	GO:0060048	9	22	5.39876e-05	0.00847887	TNNT2|MYH7|TNNI1|ATP1A3|VEGFB|MTOR|PPP1R13L|GAA|NKX2-5	http://amigo.geneontology.org/amigo/term/GO:0060048
actin filament binding	Gene Ontology	GO:0051015	27	173	5.55151e-05	0.00847887	CTTN|TMOD1|SPTB|EGFR|CORO2A|MYL9|MYH7|FMNL2|TPM4|TPM3|CTNNA1|VIL1|FLII|HCLS1|CORO7|PLS1|KLHL17|MAP1S|CFL2|MYO16|SYNE2|FSCN2|CTNNA2|CTNNA3|TWF1|MYH7B|MYO5B	http://amigo.geneontology.org/amigo/term/GO:0051015
proteolysis	Gene Ontology	GO:0006508	45	368	6.43221e-05	0.00920902	PAG8|NRDC|ECE1|AGBL1|PCSK2|KLK10|TINAGL1|ADAM12|ADAMTS17|ADAM18|TMPRSS11A|EIF3H|TLL1|TLL2|ADAMTS6|CPA3|KLK12|C8H9orf3|RELN|ASRGL1|NLN|KLK11|ADAMTSL3|PREP|TMPRSS3|TPSB2|PAPPA|ADAMTSL1|KLK7|KLK8|KLK9|PGA5|CPVL|PREPL|VASH2|BMP1|MBTPS1|RNPEP|ERMP1|NRIP3|RHBDF1|RHBDF2|CTRB1|MME|XPNPEP1	http://amigo.geneontology.org/amigo/term/GO:0006508
cilium	Gene Ontology	GO:0005929	20	108	6.49339e-05	0.00920902	CLUAP1|IFT43|PDGFRA|GPR161|ANKS3|TOGARAM2|ADCY3|CALCR|UMOD|NOTCH2|SMO|CCDC151|MYOC|RAB8A|IFT81|P2RY1|RAB15|NUBP2|CFAP221|TTC23	http://amigo.geneontology.org/amigo/term/GO:0005929
haptoglobin binding	Gene Ontology	GO:0031720	6	8	8.51558e-05	0.00994569	HBM|HBQ1|HBA|HBB|HBE1|HBZ	http://amigo.geneontology.org/amigo/term/GO:0031720
haptoglobin-hemoglobin complex	Gene Ontology	GO:0031838	6	8	8.51558e-05	0.00994569	HBM|HBQ1|HBA|HBB|HBE1|HBZ	http://amigo.geneontology.org/amigo/term/GO:0031838
hemoglobin complex	Gene Ontology	GO:0005833	6	8	8.51558e-05	0.00994569	HBM|HBQ1|HBA|HBB|HBE1|HBZ	http://amigo.geneontology.org/amigo/term/GO:0005833
organic acid binding	Gene Ontology	GO:0043177	6	8	8.51558e-05	0.00994569	HBM|HBQ1|HBA|HBB|HBE1|HBZ	http://amigo.geneontology.org/amigo/term/GO:0043177
axonogenesis	Gene Ontology	GO:0007409	13	52	9.62096e-05	0.0106525	SLITRK6|MAP1A|RAB8A|BRSK1|SPAST|LLGL1|ATP8A2|DRD2|MAP1S|CTNNA2|SEMA4A|TAOK2|NTNG1	http://amigo.geneontology.org/amigo/term/GO:0007409
oxygen binding	Gene Ontology	GO:0019825	7	13	9.89281e-05	0.0106525	HBM|CYGB|HBQ1|HBA|HBB|HBE1|HBZ	http://amigo.geneontology.org/amigo/term/GO:0019825
axon	Gene Ontology	GO:0030424	26	173	0.000130311	0.0136175	SLC6A3|NGDN|VSTM2L|DNM3|EMB|DRD2|ROGDI|INSR|MAP6|CNTN4|NCAM2|TAC1|PCLO|MYCBP2|MTMR2|IRX3|NTF3|CTNNA2|LLGL1|CALCR|GSK3A|PALLD|MAPT|GDPD5|MME|LPAR3	http://amigo.geneontology.org/amigo/term/GO:0030424
glutamatergic synapse	Gene Ontology	GO:0098978	30	215	0.00013643	0.0138914	EFNB2|ELAVL1|NRCAM|DRD2|ERC2|NPTX1|DLG1|ADORA2B|NTNG1|CACNB4|GRIN3A|PSD2|DGKI|PCLO|DLGAP4|NRG3|DGKE|LRFN5|UNC13A|ATP2B2|RELA|BCAN|PTPRS|EPS8|ERBIN|ATAD1|NRXN1|PURA|ARC|PTPRO	http://amigo.geneontology.org/amigo/term/GO:0098978
nuclear body	Gene Ontology	GO:0016604	31	226	0.000140388	0.013937	HR|RORC|CELF3|ZFHX3|SCRT1|PPWD1|CBX4|KIF2A|UBN1|ARNTL|PTPN23|DCLRE1B|THRB|YARS|RNF112|NCAM2|CREBRF|NMNAT1|MRPL36|KMT2E|DSN1|TONSL|ORC3|KIF18B|CORIN|TP53BP1|TELO2|RNF169|CYC1|NR1I2|CREBBP	http://amigo.geneontology.org/amigo/term/GO:0016604
multicellular organism growth	Gene Ontology	GO:0035264	16	80	0.00015725	0.0148174	SLITRK6|SLC4A10|PPP1R13L|HEG1|APBA2|ERCC1|XPA|ATM|G6PC|NOTCH2|SMO|MTOR|UNC79|TNKS2|PDE4D|ARID5B	http://amigo.geneontology.org/amigo/term/GO:0035264
identical protein binding	Gene Ontology	GO:0042802	80	813	0.000157827	0.0148174	TSN|HSF1|FGFRL1|RYR2|ACTG1|DMRT1|ATG101|RASSF3|ATM|EGFR|NAPEPLD|CEACAM16|GLRX3|MKRN3|CD247|HPCA|WHRN|ABAT|PYCR3|SLC25A13|PEX14|SH3GL3|FHIT|CREBZF|HNF1B|EMSY|SMURF2|STAT2|MBIP|ALDOB|LUC7L|RABAC1|KHDRBS1|HPGD|GRIN3A|TMEM79|MYCBP2|MKLN1|PHC2|ALDH18A1|NMNAT1|MTMR2|VEGFB|ESR1|C1QL2|NFKBIA|ACACA|NTSR1|HSPB1|MSI2|SEC13|UAP1|STIL|VWA1|SH3GL2|MAP1S|MTOR|KHDRBS3|MCOLN2|SAV1|NCAM2|CTNNA1|CTNNA2|EPOR|AMOTL1|…	http://amigo.geneontology.org/amigo/term/GO:0042802
negative regulation of transcription by RNA polymerase II	Gene Ontology	GO:0000122	65	625	0.00016045	0.0148174	CIC|HSF1|FOXP1|DMRT1|HESX1|RORC|SMAD7|KHDRBS1|SMO|ERF|SCRT1|H2AFY2|CBX8|MITF|CBX4|SEMA4D|CBX2|NCOR1|NKX2-5|DLG1|ATXN1L|ZNF148|ZNF608|NOC2L|TIMELESS|SIX1|HNF1B|GLI3|PIAS1|ZFHX4|HCLS1|TBX19|RELA|IRX3|IRX2|SOX18|ZBTB5|SOX6|HOXB3|MSC|TFCP2L1|TMPRSS6|THRB|PAX5|IRX5|SFPQ|DACH1|TAF3|FOXH1|E2F3|ARID5B|ESR1|MXI1|MTF2|NOTCH2|PDE2A|NR1I2|PURA|SREBF1|CREBBP|CXXC5|RFX5|TBX6|PPP1R13L|TGIF1	http://amigo.geneontology.org/amigo/term/GO:0000122
microtubule binding	Gene Ontology	GO:0008017	27	188	0.000190038	0.017151	FMN1|KIF14|MAP6|DNM3|KIF2A|PEX14|EML2|ALMS1|MARK4|SKA2|REEP4|KIF21B|RP1|MAP1A|TOGARAM2|KIF6|KIF18B|MTUS2|MAP1S|KRIT1|KIFC2|VASH2|SPAST|KIF5C|GAS8|MAPT|KLC3	http://amigo.geneontology.org/amigo/term/GO:0008017
prepulse inhibition	Gene Ontology	GO:0060134	6	10	0.000204882	0.0180797	SLC6A3|DRD2|NRXN1|GRIN3A|FABP7|CTNNA2	http://amigo.geneontology.org/amigo/term/GO:0060134
synaptic vesicle	Gene Ontology	GO:0008021	16	83	0.000227075	0.0196025	NTF3|VAMP4|APBA2|RABAC1|STX2|ROGDI|TMED9|NCSTN|RAB3D|RNF112|LGI3|MME|RAB8A|RAB13|RAB15|SYNGR3	http://amigo.geneontology.org/amigo/term/GO:0008021
regulation of heart rate	Gene Ontology	GO:0002027	7	16	0.000267388	0.0224593	MYH7|BVES|DRD2|SCN10A|IRX5|GPD1L|PDE4D	http://amigo.geneontology.org/amigo/term/GO:0002027
extracellular matrix	Gene Ontology	GO:0031012	25	172	0.000274186	0.0224593	LGR4|TGFB2|TGFB3|HPSE2|ADAMTS6|LINGO2|LINGO1|ADAMTS2|ASPN|COL27A1|LRRTM1|RELN|SPON1|CCBE1|LINGO4|COL4A3|COL16A1|COL17A1|BCAN|LRRN3|COL5A1|ADAMTSL1|SERAC1|WNT11|HAPLN2	http://amigo.geneontology.org/amigo/term/GO:0031012
Rab GTPase binding	Gene Ontology	GO:0017137	18	103	0.000277136	0.0224593	RAB11FIP3|LLGL1|RAB8A|TBC1D20|SYTL2|AP1G1|TBC1D2|TBC1D22A|GRTP1|RIC1|TBC1D30|GAS8|MICAL3|SGSM1|EVI5|BICD2|STXBP5L|ADPRHL1	http://amigo.geneontology.org/amigo/term/GO:0017137
chromatin binding	Gene Ontology	GO:0003682	41	349	0.000283934	0.0225252	CIC|MEIOB|AUTS2|DMRT1|HESX1|EGFR|ERG|MITF|CBX4|SMARCA4|MEOX1|NCOR1|NKX2-5|RERE|NCOA1|SAMD11|TADA2A|NAP1L4|SIX1|CBX2|GLI3|MLLT3|RELA|ASF1A|PRKCB|TRIM24|BAHCC1|TSHZ1|WAC|NCAPD3|SFPQ|BCAS3|RNF20|MCM9|NPM2|RCC1|TAF2|ESR1|MTF2|SREBF1|CREBBP	http://amigo.geneontology.org/amigo/term/GO:0003682
regulation of synaptic vesicle exocytosis	Gene Ontology	GO:2000300	10	36	0.000297229	0.0225252	CHRNA4|ADORA2B|APBA2|DRD2|PRKCB|NRXN3|PREPL|GRIN3A|DGKI|STXBP5L	http://amigo.geneontology.org/amigo/term/GO:2000300
histone H3-K9 demethylation	Gene Ontology	GO:0033169	6	11	0.000300789	0.0225252	HR|KDM4C|KDM4B|KDM4A|JMJD1C|PHF2	http://amigo.geneontology.org/amigo/term/GO:0033169
protein kinase binding	Gene Ontology	GO:0019901	37	305	0.000315875	0.0225252	ELAVL1|TEX14|EEF1A2|SKAP1|KIF14|TMEM173|RPTOR|PTPN23|FZD5|CDK12|NSF|MAP3K5|NBEA|SREBF1|PPP1R12B|HCLS1|RELA|LYST|CDC25C|CD24|CCNYL1|FGFR1OP|TELO2|BCAR1|USP37|SMCR8|BRSK1|CNTLN|ESR1|ACSL3|LLGL1|CCNY|IRS2|UTRN|TOM1L2|LAT|SCN5A	http://amigo.geneontology.org/amigo/term/GO:0019901
cell division	Gene Ontology	GO:0051301	22	144	0.000338642	0.0235921	TEX14|DSN1|EPB41|KIF14|HEPACAM2|KIF2A|ANAPC10|SKA2|ENSA|DIS3L2|REEP4|CDC25C|NCAPD3|RAE1|USP37|CCNB1|PPP1CC|PMF1|CDC27|CCND2|UBE2S|SPC25	http://amigo.geneontology.org/amigo/term/GO:0051301
cell migration	Gene Ontology	GO:0016477	24	165	0.000356131	0.0239694	TGFB2|ZRANB1|TSPAN11|SKAP1|DOCK5|CORO7|NTNG1|RHBDF1|FMNL2|FLT1|CD63|ITGB8|RHOU|CD24|BAMBI|GPC5|DEPDC1B|USP33|BCAR1|FSCN2|GSK3A|PTPRF|ARC|ELMO1	http://amigo.geneontology.org/amigo/term/GO:0016477
enzyme binding	Gene Ontology	GO:0019899	22	147	0.000435519	0.0288241	NOXO1|PCCA|TSPAN14|ZFHX3|CAT|CBX4|USP22|CPSF1|NCOA1|THRB|DYM|CTNNBL1|TNKS2|IQCB1|KMT2E|PUS7|PRKCE|DDC|MCM9|UBE4B|NOTCH2|TSPAN33	http://amigo.geneontology.org/amigo/term/GO:0019899
actin binding	Gene Ontology	GO:0003779	23	158	0.000462807	0.030128	PTK2|TMOD1|PHACTR4|MSRB1|EPB41|HPCA|EPS8|CORO7|WASF2|DNASE1|MICAL3|MAP1A|PDLIM7|DAAM2|KIF18A|DMTN|MAP1S|FSCN2|TWF1|CNN1|VASH2|UTRN|LMOD1	http://amigo.geneontology.org/amigo/term/GO:0003779
mRNA binding	Gene Ontology	GO:0003729	22	149	0.000512813	0.0323235	TSN|PIWIL2|CELF4|KHDRBS1|CELF2|KHDRBS3|YTHDF2|DCP1B|MATR3|SAMD4A|SRSF4|AQR|EIF3A|COPA|TDRD7|RBFOX3|EIF4G3|JRK|PAIP2|NANOS1|G3BP2|EIF4A3	http://amigo.geneontology.org/amigo/term/GO:0003729
neuron projection	Gene Ontology	GO:0043005	27	202	0.000524168	0.032523	SLC6A3|CDH13|PCSK2|BCL11B|GABRA5|GABBR2|ADCYAP1R1|OPRL1|CACNA1H|OPRD1|GRIN3A|GABRG3|RNF112|RAB13|SV2B|BRAF|TPH1|CHRNA7|KCNN3|KCNN2|GABRB3|SHANK2|VAMP3|SSTR5|NPBWR2|MAPT|KLC3	http://amigo.geneontology.org/amigo/term/GO:0043005
Ran GTPase binding	Gene Ontology	GO:0008536	8	25	0.000546475	0.0333854	TNPO1|IPO11|XPO7|XPO6|MYCBP2|IPO9|IPO7|IPO5	http://amigo.geneontology.org/amigo/term/GO:0008536
ubiquitin ligase complex	Gene Ontology	GO:0000151	13	64	0.000555867	0.0334446	GID4|UBE4B|ARMC8|SMURF2|RBCK1|UBE2D2|UBE2D1|UBE2L6|DCUN1D2|MKLN1|ANKIB1|RNF19B|RNF20	http://amigo.geneontology.org/amigo/term/GO:0000151
cytoplasmic vesicle	Gene Ontology	GO:0031410	26	194	0.000635032	0.0376375	AMOTL1|ATM|MYOC|ANP32E|HPS1|DNM3|ARRB1|ATP2C2|MYOF|FNBP1L|TBC1D2|RAB13|CORO7|MPDZ|KIAA0319L|NTF3|DMTN|RAB3D|BICD2|TAOK2|SGK3|CADPS2|CEP290|SERPINA3-8|CD164L2|SIGMAR1	http://amigo.geneontology.org/amigo/term/GO:0031410
nucleolus	Gene Ontology	GO:0005730	56	551	0.000726326	0.041165	DOC2A|NGDN|ISG20L2|NOL8|ATM|NIFK|DOCK4|EXOSC3|KIF2A|POLR3K|EXOSC4|EXOSC5|PPM1E|ATXN1L|EIF3A|MBIP|YPEL2|CMPK1|CPT2|CIAPIN1|SIX1|MPHOSPH6|ZZZ3|PHF2|RNF20|NOC2L|WEE1|NPM2|ZCCHC7|KIAA0319L|DIMT1|BEND3|CENPH|COG7|CHD3|MAP1S|TBL3|NMD3|INO80E|IPPK|ENDOV|TAOK2|CENPP|PPP1CC|SPIN1|FCF1|XPO6|ADARB2|NRXN1|SRPK2|MXI1|SCN5A|DEDD2|RNF169|EIF4A3|HIRIP3	http://amigo.geneontology.org/amigo/term/GO:0005730
protein homodimerization activity	Gene Ontology	GO:0042803	53	514	0.000737592	0.041165	PTH1R|PDGFRA|GTF2A2|OXA1L|SKAP1|CDH13|PTPRO|KIT|ECE1|NAA60|NLRC4|IDE|DCLRE1B|TMEM173|NKX2-5|ELAVL1|TGFB2|DPYD|RDH5|VIL1|MAP3K5|INHBB|TIMM10|PDCD6|RELA|GREM1|HSPB1|DPY30|XPA|MEF2D|APPL1|SFPQ|CHRNA7|FGFR1OP|SNF8|SLK|TYW5|FGFR2|SHMT1|CIDEA|RAB11FIP3|TFAP4|TBC1D22A|SYT6|PDE2A|MAP3K11|COQ9|TCF12|MME|GPD1L|SPPL2C|XPNPEP1|KCNN2	http://amigo.geneontology.org/amigo/term/GO:0042803
double-strand break repair via homologous recombination	Gene Ontology	GO:0000724	12	58	0.000778254	0.041165	MEIOB|TONSL|SAMHD1|SLX4|ATM|SFPQ|ZSWIM7|RAD52|POLL|RAD51C|SWSAP1|MCM9	http://amigo.geneontology.org/amigo/term/GO:0000724
positive regulation of cell migration	Gene Ontology	GO:0030335	21	144	0.000782999	0.041165	PDGFRA|LGR6|ACTG1|INSR|ATM|EGFR|CDH13|IRS2|KIT|SMO|FERMT3|VIL1|NTF3|FER|SEMA4A|MYOC|FGFR1OP|SYNE2|SEMA4D|WNT11|FLT1	http://amigo.geneontology.org/amigo/term/GO:0030335
transcriptionally active chromatin	Gene Ontology	GO:0035327	7	20	0.00078614	0.041165	ELL|KMT2E|ESR1|EXOSC3|BCAS3|EXOSC4|EXOSC5	http://amigo.geneontology.org/amigo/term/GO:0035327
voltage-gated calcium channel complex	Gene Ontology	GO:0005891	7	20	0.00078614	0.041165	CACNA1H|CACNB1|CACNA1C|CACNB4|CACNA2D2|CACNA1S|PDE4D	http://amigo.geneontology.org/amigo/term/GO:0005891
Golgi membrane	Gene Ontology	GO:0000139	31	253	0.000799208	0.041165	PI4KB|TMCO1|NAPEPLD|RIC1|HEPACAM2|LDLRAD4|NAA60|ATP2C2|ATP2C1|NES|CORO7|GCNT3|B3GNT8|TMED9|QPCTL|PDCD6|SEC13|PEF1|B3GALT5|COPA|TMEM246|COG7|RHOU|TRIM23|CHST9|TMEM59L|CHST4|MAPK8IP3|GALNT18|RHBDF1|COPB2	http://amigo.geneontology.org/amigo/term/GO:0000139
nuclear speck	Gene Ontology	GO:0016607	35	299	0.000804695	0.041165	GLIS2|ZNF830|HIPK1|JADE1|PRPF6|SRSF4|SMURF2|MAML3|GLI3|CDK12|GRK5|CDC25C|YLPM1|RBM39|ATPAF2|SNURF|ELL|HOXB2|PSME4|S100PBP|FTO|SRPK2|EPOR|SREK1|PPP1CC|RSRC1|ERBIN|PIP5K1A|FBXL4|SLC2A4RG|PRCC|RBM25|TCF12|ALKBH5|EIF4A3	http://amigo.geneontology.org/amigo/term/GO:0016607
high voltage-gated calcium channel activity	Gene Ontology	GO:0008331	6	14	0.000807863	0.041165	SCN5A|CACNB1|CACNA1C|SCN8A|CACNB4|CACNA1S	http://amigo.geneontology.org/amigo/term/GO:0008331
actin filament	Gene Ontology	GO:0005884	13	67	0.00080858	0.041165	PLS1|TWF1|FMN1|CTTN|TMOD1|ACTG1|ACTC1|TPM4|TPM3|DMTN|PALLD|WHRN|HCLS1	http://amigo.geneontology.org/amigo/term/GO:0005884
mitochondrial inner membrane	Gene Ontology	GO:0005743	29	231	0.000823809	0.0414094	MRPL24|MRPS36|TMEM126A|CYC1|MRPL28|SPNS1|MYOC|MRPL20|THEM4|MRPS34|CPT2|MRPL50|TIMM10|MRPL58|ATAD3A|SLC25A21|SLC25A26|MRPL3|MAIP1|UCP3|MRPL9|SLC25A40|SLC25A42|AK2|MRPS22|PDE2A|COQ9|SDHA|TTC19	http://amigo.geneontology.org/amigo/term/GO:0005743
actin cytoskeleton	Gene Ontology	GO:0015629	22	156	0.00088504	0.0439312	ACTC1|EPHA3|FYB1|FLT1|DENND2A|CTNNA1|VIL1|FLII|HSPB7|ACACA|KLHL17|MSRB1|CORIN|FER|CFL2|MYO16|BCAR1|FSCN2|TAOK2|DDR2|ARC|MYO5B	http://amigo.geneontology.org/amigo/term/GO:0015629
behavioral response to ethanol	Gene Ontology	GO:0048149	5	9	0.000925169	0.0453561	UNC79|CHRNA7|DRD2|USP46|EPS8	http://amigo.geneontology.org/amigo/term/GO:0048149
protein dimerization activity	Gene Ontology	GO:0046983	19	127	0.00104047	0.0491869	MITF|NCOA1|E2F3|E2F1|USF3|MXI1|MSC|BTRC|ANO1|ANO3|MEF2B|SREBF1|HPS1|SCX|POLR2C|THAP12|EBF3|CACNA1S|HES4	http://amigo.geneontology.org/amigo/term/GO:0046983
positive regulation of receptor internalization	Gene Ontology	GO:0002092	6	15	0.00107468	0.0496228	NTF3|CD63|ATAD1|INSR|GREM1|ARRB1	http://amigo.geneontology.org/amigo/term/GO:0002092

[truncated: 5 more sheets: Table S11, Table S12, Table S13, Table S14, Table S15]
